# Supplementary material for: Clinical utility of custom-designed NGS panel testing in pediatric tumors
Source: Genome Med. 2019 May 28;11:32. doi: 10.1186/s13073-019-0644-8 (PMC6537185; doi:10.1186/s13073-019-0644-8)
Supplement: Supplementary file 3 — Table S8. Tier 1–3 variants detected in all cases with clinical utility scoring. Table S9. Twelve subjects that received a change to diagnosis as a result of genomic testing. (XLSX 352 kb) [file 13073_2019_644_MOESM3_ESM.xlsx]

## Sheet: Table S8
Study ID	Tumor Category	Tumor Subtype	Primary Tumor	Gene	Transcript	Coding change	Protein change	Variant Allele Frequency	Chromosome	Chromosome arm	CNV Change	Tier	Tier 1 or 2 Diagnostic Impact	Changed Diagnosis	Tier 1 or 2 Prognostic Impact	Potential Therapy change Based on Prognosis	Potential Targeted Therapy Availability	Potential Germline Alteration
L100	Liquid Tumor	T-ALL	Yes	BCOR	NM_001123385.1	c.248G>A	p.R83Q	0.47	X			3	Yes	No	No	No	No	No
				TPMT	NM_000367.3	c.719A>G	p.Y240C	0.4	6			1B
				BCL11B	NM_138576.3	c.1327A>T	p.I443F	0.14	14			3
				USH2A	NM_206933.2	c.2695A>G	p.M899V	0.47	1			3
				NOTCH1	NM_017617.3	c.4745_4746insAGACTTCCC	p.P1582_E1583insDFP	0.14	9			2
				BCL11B	NM_138576.3	c.2539G>A	p.G847R	0.16	14			3
				TPMT	NM_000367.3	c.460G>A	p.A154T	0.39	6			1B
				BCL11B	NM_138576.3	c.1727_1739delTCCCGGGCGCGGG	p.V576Gfs*25	0.12	14			2
				RBPMS-NTRK3								Fusion Tier 2
									9	p	LOH	CNV Tier 2
L58	Liquid Tumor	T-myeloid Leukemia	Yes	NOTCH1	NM_017617.3	c.4727T>A	p.V1576E	0.434	9			3	Yes	No	Yes	No	No	No
				PHF6	NM_032458.2	c.73_74insGAGAGGATGGG	p.D25Gfs*12	0.611				2
				DNM2	NM_001005360.2	c.2292-1G>A		0.51	19			3
				WT1	NM_024426.4	c.1137_1138insAACTCTTGTA	p.R380Nfs*8	0.32	11			2
				IKZF1	NM_006060.5	c.439T>C	p.C147R	0.43	7			3
				RPL10	NM_001256577.2	c.505C>T	p.L169F	0.662	X			3
				MSH2	NM_000251.2	c.128A>G	p.Y43C	0.52	2			3
				RPL10	NM_001256577.2	c.499G>T	p.A167S	0.65	X			3
									17	p	LOH	CNV Tier 2
				NOTCH1	NM_017617.3	c.7341_7342insGG	p.P2448Gfs*30	0.42	9			2
				FBXW7	NM_033632.3	c.1513C>T	p.R505C	0.48	4			2
				EP300	NM_001429.3	c.3671+1G>A		0.451	22			2
				WT1	NM_024426.4	c.1137_1138insAACTCTTGTA	p.R380Nfs*8	0.321				2
				TP53	NM_001126114.2	c.743G>A	p.R248Q	0.882	17			2
				NRAS	NM_002524.3	c.35G>T	p.G12V	0.41	1			2
				TP53					17	p	Loss	CNV Tier 2
				PHF6	NM_032458.2	c.73_74insGAGAGGATGGG	p.D25Gfs*12	0.61	X			2
				NOTCH1	NM_017617.3	c.7341_7342insGG	p.P2448Gfs*30	0.423				2
									9	p	Loss	CNV Tier 2
S147a	Solid Tumor (Non-CNS)	Sarcoma - Other	Yes	AR	NM_000044.3	c.1418_1420dupGCG	p.G473dup	0.214				3	No	No	No	No	Yes	No
				U2AF1	NM_001025204.1	c.473C>T	p.S158L	0.057				3
									16	Whole Chromosome	Gain	CNV Tier 2
				EGFR	NM_005228.3	c.3629C>T	p.A1210V	0.623				3
				HIST1H1C	NM_005319.3	c.508G>T	p.V170L	0.491				3
									10	p	Gain	CNV Tier 2
									8	Whole Chromosome	Gain	CNV Tier 2
									13	Whole Chromosome	Gain	CNV Tier 2
				GNAS	NM_001077490.1	c.1121_1156del	p.R383Q	0.151				3
									19	Whole Chromosome	LOH	CNV Tier 2
									11	Whole Chromosome	LOH	CNV Tier 2
									5	p	Gain	CNV Tier 2
									15	Whole Chromosome	Gain	CNV Tier 2
				EP300	NM_001429.3	c.2151G>T	p.Q717H	0.304				3
									3	Whole Chromosome	Gain	CNV Tier 2
				IRS2	NM_003749.2	c.685G>T	p.V229L	0.63				3
									12	Whole Chromosome	Gain	CNV Tier 2
									7	Whole Chromosome	Gain	CNV Tier 2
									20	Whole Chromosome	Gain	CNV Tier 2
									18	Whole Chromosome	Gain	CNV Tier 2
									17	Whole Chromosome	Gain	CNV Tier 2
									6	Whole Chromosome	Gain	CNV Tier 2
									9	p	Loss	CNV Tier 2
									1	Whole Chromosome	Gain	CNV Tier 2
									22	Whole Chromosome	Gain	CNV Tier 2
									2	Whole Chromosome	Gain	CNV Tier 2
L30	Liquid Tumor	AML	Yes	IDH2	NM_002168.3	c.23T>C	p.V8A	0.41	15			3	Yes	No	No	No	No	No
				USH2A	NM_206933.2	c.8315C>T	p.T2772I	0.48	1			3
									6	Whole Chromosome	Gain	CNV Tier 2
				IDH1	NM_001282387.1	c.394C>A	p.R132S	0.458				2
				NPM1	NM_002520.6	c.860_863dup	p.W288Cfs*12	0.165				1A
				ATRX	NM_000489.4	c.2105A>G	p.Asn702Ser	0.39	X			3
				KMT2D	NM_003482.3	c.2992C>A	p.Pro998Thr	0.47	12			3
				BCORL1	NM_021946.4	c.3158A>G	p.Lys1053Arg	0.43	X			3
L89	Liquid Tumor	T-ALL	Yes	DOT1L	NM_032482.2	c.2990C>T	p.S997L	0.49	19			3	Yes	No	Yes	No	No	No
				EZH2	NM_004456.4	c.392T>A	p.I131N	0.15	7			3
				PHF6	NM_032458.2	c.346C>T	p.R116*	0.34	X			2
				SUZ12	NM_015355.2	c.1023+1G>C		0.11	17			3
				RTEL1	NM_001283009.1	c.3425G>T	p.G1142V	0.48	20			3
				CEBPA	NM_001287424.1	c.413_418delGCGGCG	p.G138_G139del	0.48	19			3
				RTEL1	NM_001283009.1	c.901G>A	p.A301T	0.08	20			3
				SF3B1	NM_012433.2	c.2585A>G	p.E862G	0.17	2			3
				NOTCH1	NM_017617.3	c.6221A>G	p.Y2074C	0.2	9			3
				JAK1	NM_002227.2	c.2729T>C	p.L910P	0.15	1			3
				BCORL1	NM_021946.4	c.3142C>T	p.R1048*	0.28	X			2
				NOTCH1	NM_017617.3	c.6984dupG	p.S2329Efs*25	0.1	9			2
				RUNX1	NM_001001890.2	c.976_977insGAAT	p.F326*	0.17	21			2
				CTCF	NM_006565.3	c.1552_1556delACCGG	p.T518Gfs*11	0.1	16			2
				TCF3	NM_003200.3	c.743C>T	p.P248L	0.49	19			3
L44	Liquid Tumor	B-ALL	No	USH2A	NM_206933.2	c.12344G>A	p.R4115H	0.483				3	No	No	No	No	No	No
				NPM1	NM_002520.6	c.733G>C	p.E245Q	0.463				3
				TCF3	NM_003200.3	c.1012_1013insTT	p.S338Ffs*57	0.383				3
				RTEL1	NM_032957.4	c.433_434delinsAT	p.A145T	0.477				3
L7	Liquid Tumor	B-ALL	No	EP300	NM_001429.3	c.361A>G	p.M121V	0.497				3	Yes	No	No	No	No	No
				JAK2	NM_004972.3	c.2681A>G	p.D894G	0.448				3
				KMT2D	NM_003482.3	c.11945G>A	p.R3982Q	0.057				3
				EBF1					5	q	Loss	CNV Tier 2
				KRAS	NM_033360.3	c.35G>C	p.G12A	0.234				2
									9	p	Loss	CNV Tier 2
				KMT2D	NM_003482.3	c.13220T>C	p.V4407A	0.464				3
				TCF3					19	p	Loss	CNV Tier 2
				PAX5					9	p	Loss	CNV Tier 2
				EED					11	q	Loss	CNV Tier 2
L120a	Liquid Tumor	B-ALL	No									No Clinically Significant Variants Identified	No	No	No	No	No	No
S119	Solid Tumor (Non-CNS)	Rhabdomyosarcoma	Yes	PAX7-FOXO1								Fusion Tier 1A	Yes	No	Yes	No	No	No
S107	Solid Tumor (Non-CNS)	Rhabdomyosarcoma	Yes	BRD4	NM_058243.2	c.1207A>G	p.I403V	0.46	19			3	Yes	No	Yes	Yes	No	No
				TSC2	NM_000548.3	c.454C>T	p.H152Y	0.48	16			3
				EP300	NM_001429.3	c.6627_6638delCCAGTTCCAGCA	p.N2209_Q2213delinsK	0.43	22			3
									11	p	Loss	CNV Tier 2
									13	p	Gain	CNV Tier 2
				PAX3-FOXO1								Fusion Tier 1A
S76	Solid Tumor (Non-CNS)	Rhabdomyosarcoma	No						1	p	Gain	CNV Tier 2	Yes	No	No	No	No	Yes
				GATA3					10	p	Loss	CNV Tier 2
				FGFR2					10	q	Loss	CNV Tier 2
				PAX3-FOXO1								Fusion Tier 1A
				WT1	NM_024426.4	c.745C>T	p.Pro249Ser	0.41	11			3
				MUTYH	NM_012222.2	c.1178G>A	p.Gly393Asp	0.46	1			2
									12	Whole Chromosome	Gain	CNV Tier 2
									7	p	LOH	CNV Tier 2
									16	p	Loss	CNV Tier 2
				ROS1	NM_002944.2	c.1377_1378delAAinsT	p.Ile460Serfs*40	0.08	6			3
S93	Solid Tumor (Non-CNS)	Rhabdomyosarcoma	No						13	p	Loss	CNV Tier 2	Yes	No	No	Yes	No	No
				PAX7-FOXO1								Fusion Tier 1A
									4	Whole Chromosome	Loss	CNV Tier 2
				PTEN					10	Whole Chromosome	Loss	CNV Tier 2
				NTRK2	NM_006180.4	c.500C>A	p.Ser167Tyr	0.45	9			3
				PTEN	NM_000314.6	c.491dupA	p.Val166Serfs*14	0.12	10			2
				MRE11A	NM_005591.3	c.1643T>C	p.Ile548Thr	0.48	11			3
									13	p	Amplified	CNV Tier 2
									18	Whole Chromosome	Loss	CNV Tier 2
									2	p	Amplified	CNV Tier 2
									3	Whole Chromosome	Loss	CNV Tier 2
S142	Solid Tumor (Non-CNS)	Sarcoma - Other	No						18	Whole Chromosome	Loss	CNV Tier 2	Yes	No	No	No	No	Yes
				TP53	NM_001126114.2	c.658T>A	p.Y220N	0.28	17			2
				BRCA2	NM_000059.3	c.10095delinsGAATTATATCT	p.S3366Nfs*4	0.196				3
				ATM	NM_000051.3	c.5728C>A	p.L1910I	0.442	11			3
									2	p	Loss	CNV Tier 2
									17	p	Gain	CNV Tier 2
				RB1	NM_000321.2	c.1848dupA	p.G617Rfs*36	0.28	13			2
									12	Whole Chromosome	Gain	CNV Tier 2
									1	Whole Chromosome	Loss	CNV Tier 2
									19	p	Loss	CNV Tier 2
				SETD2	NM_014159.6	c.500C>T	p.P167L	0.56	3			3
									10	Whole Chromosome	Loss	CNV Tier 2
				RB1					13	Whole Chromosome	Loss	CNV Tier 2
									4	Whole Chromosome	LOH	CNV Tier 2
									5	p	Loss	CNV Tier 2
				TP53					17	p	Loss	CNV Tier 2
									3	Whole Chromosome	LOH	CNV Tier 2
				RB1	NM_000321.2	c.1848dupA	p.G617Rfs*36	0.282				2
				BRCA2	NM_000059.3	c.10096_10097insATTATATCTA	p.S3366Nfs*4	0.2	13			3
				ASPSCR1-TFE3								Fusion Tier 1A
L115	Liquid Tumor	AML	Yes						7		Loss	CNV Tier 1A	Yes	No	Yes	Yes	No	Yes
				CSF3R					1	p	LOH	CNV Tier 2
				RUNX1	NM_001001890.2	c.413_416dupGTCG	p.G141Kfs*46	0.375				2
				SH2B3	NM_005475.2	c.1183G>A	p.E395K	0.496				3
				CSF3R	NM_156039.3	c.2326C>T	p.Q776*	0.861				2
				RUNX1	NM_001001890.2	c.331G>A	p.E111K	0.373				3
				GATA2					3	q	Loss	CNV Tier 2
				SETBP1	NM_015559.2	c.2602G>A	p.D868N	0.409				2
				ASXL1	NM_015338.5	c.2578delA	p.R860Efs*7	0.413				2
				CSF3R	NM_156039.3	c.1684T>C	p.Y562H	0.054				3
L87	Liquid Tumor	AML	Yes	SH2B3	NM_005475.2	c.1454_1477delATTCAGAGTCCCTTCCTCACTGGG	p.Asp485_Trp492del	0.27	12			3	Yes	No	Yes	No	No	No
				SF3A1	NM_005877.5	c.1795C>T	p.Arg599Trp	0.43	22			3
				ASXL1	NM_015338.5	c.1900_1922delAGAGAGGCGGCCACCACTGCCAT	p.Glu635Argfs*15	0.26	20			2
				NOTCH1	NM_017617.4	c.6937C>T	p.Arg2313Trp	0.5	9			3
				CRLF2	NM_022148.3	c.568A>G	p.Met190Val	0.52	X			3
									8	Whole Chromosome	Gain	CNV Tier 2
				TP53	NM_000546.5	c.19G>C	p.Asp7His	1	17			3
				NUDT15	NM_018283.3	c.415C>T	p.Arg139Cys	0.46	13			1B
				U2AF1	NM_006758.2	c.101C>A	p.Ser34Tyr	0.43	21			2
				ETV6	NM_001987.4	c.1075C>G	p.Arg359Gly	0.39	12			3
L107	Liquid Tumor	AML	Yes	WT1	NM_024426.4	c.713_717dup	p.Pro240Serfs*48	0.06	11			2	Yes	Yes	Yes	No	No	Yes
				CTCF	NM_006565.3	c.1069G>T	p.Asp357Tyr	0.83	16			3
				JAK2	NM_004972.3	c.2538G>C	p.Glu846Asp	0.52	9			2
				CTCF					16	p	Loss	CNV Tier 2
				CREBBP	NM_004380.2	c.6603_6608dup	p.Gln2215_Gln2216dup	0.37	16			3
									21	Whole Chromosome	Gain	CNV Tier 2
L99	Liquid Tumor	AML	No	DDX41	NM_016222.2	c.497A>G	p.Lys166Arg	0.25	5			3	Yes	No	No	No	No	No
				JAK2					9	p	Gain	CNV Tier 2
				IKZF3	NM_012481.4	c.104A>G	p.His35Arg	0.23	17			3
									X	Whole Chromosome	Loss	CNV Tier 2
				CDKN2A					9	p	Loss	CNV Tier 2
				JAK2	NM_004972.3	c.2049A>T	p.Arg683Ser	0.36	9			2
				KMT2D	NM_003482.3	c.8813C>T	p.Pro2938Leu	0.27	12			3
L38	Liquid Tumor	AML	No	EPOR	NM_000121.3	c.1299_1305dupCCAGCTC	p.L436Pfs*11	0.306				2	No	No	No	No	No	Yes
				SETD2	NM_014159.6	c.5900G>A	p.G1967D	0.427				3
				MPL	NM_005373.2	c.79+2T>A		0.465				1B
				SETD2	NM_014159.6	c.2798G>T	p.G933V	0.437				3
				GATA1	NM_002049.3	c.38_39delAG	p.E13Afs*26	0.864				2
				RB1					13	q	Loss	CNV Tier 2
L11	Liquid Tumor	AML	No						7	Whole Chromosome	Loss	CNV Tier 1A	Yes	No	Yes	Yes	No	No
				PRPF40B	NM_012272.2	c.2556G>C	p.Q852H	0.485				3
									21	q	Gain	CNV Tier 1A
				NF1					17	q	Loss	CNV Tier 1A
				CREBBP					16	p	Gain	CNV Tier 1A
L95	Liquid Tumor	AML	No	RUNX1	NM_001001890.2	c.538C>T	p.R180W	0.261				2	Yes	No	No	No	No	No
				ASXL1	NM_015338.5	c.1898A>G	p.H633R	0.537				3
				MYB	NM_001130173.1	c.540_542delinsCCTCTGGG	p.I181Lfs*41	0.055				3
				IL7R	NM_002185.2	c.509G>A	p.R170H	0.497				3
				MYB	NM_001130173.1	c.280_281dupCC	p.W95Lfs*10	0.091				3
				RUNX1	NM_001001890.2	c.955dupC	p.R319Pfs*254	0.208				2
				EP300	NM_001429.3	c.6390G>A	p.M2130I	0.492				3
				BCORL1	NM_021946.4	c.648_651delTGTT	p.V217Qfs*35	0.174				2
				BCOR	NM_001123385.1	c.4803_4804dupTG	p.G1602Vfs*17	0.197				2
				NRAS	NM_002524.3	c.37G>C	p.G13R	0.197				2
L74	Liquid Tumor	AML	No	IDH2	NM_002168.3	c.419G>A	p.R140Q	0.07	15			2	Yes	No	No	No	No	No
				RELN	NM_005045.3	c.6072+3A>G		0.052	7			3
									11	q	Loss	CNV Tier 2
									9	p	Loss	CNV Tier 2
									X	Whole Chromosome	Gain	CNV Tier 2
				WT1	NM_024426.4	c.371delC	p.P124Rfs*34	0.085				2
				WT1	NM_024426.3	c.371delC	p.P124Rfs*34	0.09	11			2
									11	p	LOH	CNV Tier 2
L118a	Liquid Tumor	AML	No	ATRX	NM_000489.4	c.3681G>C	p.Lys1227Asn	0.31	X			3	Yes	No	Yes	Yes	No	No
				TERT					5	p	Loss	CNV Tier 2
				TCF3	NM_003200.3	c.607G>C	p.Ala203Pro	0.42	19			3
				RELN	NM_005045.3	c.5398C>G	p.Leu1800Val	0.44	7			3
				RUNX1	NM_001754.4	c.327_328insAGG	p.Asn109_Lys110insArg	0.42	21			2
									13	Whole Chromosome	LOH	CNV Tier 2
									8	p	Gain	CNV Tier 2
				WT1					11	p	Loss	CNV Tier 2
				RTEL1	NM_016434.3	c.901G>A	p.Ala301Thr	0.1	20			3
				NRAS	NM_002524.4	c.38G>A	p.Gly13Asp	0.05	1			2
B42	Brain Tumor	High grade glioma	No	WFS1-PLAG1								Fusion Tier 2	Yes	No	Yes	No	No	No
				RB1	NM_000321.2	c.2360G>A	p.R787Q	0.479	13			3
				SMARCA4	NM_001128844.1	c.3305T>C	p.F1102S	0.428	19			3
				BRD4	NM_058243.2	c.2813T>G	p.V938G		19			3
									6	p	Loss	CNV Tier 2
				CBL	NM_005188.3	c.1822C>A	p.P608T	0.482	11			3
									17	p	Gain	CNV Tier 2
				FANCA					16	p	Loss	CNV Tier 2
				KMT2C	NM_170606.2	c.1025C>T	p.A342V		7			3
									2	p	Gain	CNV Tier 2
				KMT2C	NM_170606.2	c.1018G>A	p.E340K		7			3
									15	p	Gain	CNV Tier 2
				SETD2	NM_014159.6	c.5273T>C	p.I1758T	0.463	3			3
									X	p	Loss	CNV Tier 2
B105b	Brain Tumor	High grade glioma	Yes						9	p	Gain	CNV Tier 2	Yes	No	Yes	Yes	No	No
				NOTCH2	NM_024408.3	c.74-2A>G		0.26	1			3
				JUN	NM_002228.3	c.554G>A	p.Gly185Asp	0.5	1			3
				KANK1-NTRK2								Fusion Tier 2
									9	p	Loss	CNV Tier 2
B34	Brain Tumor	High grade glioma	Yes						17	p	Loss	CNV Tier 2	Yes	No	Yes	Yes	Yes	No
				ABL1	NM_005157.5	c.2698C>T	p.Pro900Ser	0.47	9			3
				BCL2					18	q	Loss	CNV Tier 2
									7	q	Gain	CNV Tier 2
				MSH6	NM_000179.2	c.1028C>T	p.Pro343Leu	0.49	2			3
									9	p	Loss	CNV Tier 2
				TP53	NM_000546.5	c.524G>A	p.Arg175His	0.81	17			2
									16	q	Gain	CNV Tier 2
				ROS1	NM_002944.2	c.230G>A	p.Arg77Gln	0.42	6			3
									1	Whole Chromosome	Loss	CNV Tier 2
									20	q	Loss	CNV Tier 2
									15	q	Loss	CNV Tier 2
				EGFR	NM_005228.3	c.2310_2311insGGT	p.Asp770_Asn771insGly	0.36	7			2
									3	q	Loss	CNV Tier 2
									12	p	Gain	CNV Tier 2
									11	p	Loss	CNV Tier 2
									12	p	Loss	CNV Tier 2
									16	q	Loss	CNV Tier 2
									10	q	Loss	CNV Tier 2
				CCND2					12	p	Gain	CNV Tier 2
									5	p	Gain	CNV Tier 2
B37	Brain Tumor	High grade glioma	No	PTCH1	NM_000264.3	c.3487G>A	p.Gly1163Ser	0.43	9			3	Yes	No	Yes	Yes	No	No
				C11orf95-RELA								Fusion Tier 1A
				FANCA	NM_000135.2	c.2859C>G	p.Asp953Glu	0.48	16			3
				JAK3	NM_000215.3	c.566+6_566+41delAGCCACCAGGCTGTGGGGACGGC		0.41	19			3
				GRIN2A	NM_000833.4	c.904G>A	p.Ala302Thr	0.47	16			3
				ARID2	NM_152641.2	c.4941delA	p.Gln1648Argfs*53	0.31	12			3
									22	Whole Chromosome	Loss	CNV Tier 2
									9	p	Loss	CNV Tier 2
				PDGFRA	NM_006206.4	c.1285G>A	p.Gly429Arg	0.46	4			3
B64	Brain Tumor	Ependymoma	Yes						14	Whole Chromosome	Gain	CNV Tier 2	Yes	No	Yes	Yes	No	No
				C11orf95-RELA								Fusion Tier 1A
									9	p	Loss	CNV Tier 2
				JUN	NM_002228.3	c.85A>G	p.S29G		1			3
				KMT2C	NM_170606.2	c.1172G>A	p.C391Y		7			3
									2	p	Loss	CNV Tier 2
				C11orf95-RELA								Fusion Tier 1A
				RICTOR					5	p	Loss	CNV Tier 2
B73	Brain Tumor	Low grade glioma	No	ANTXR1-BRAF								Fusion Tier 2	Yes	No	Yes	Yes	No	No
				BRAF-ANTXR1								Fusion Tier 2
				ARID2	NM_152641.3	c.905A>G	p.Asn302Ser	0.46	12			3
				GNAS	NM_080425.3	c.678T>G	p.Phe226Leu	0.47	20			3
				AMER1	NM_152424.3	c.1346C>G	p.Ala449Gly	1	X			3
				FOXP1	NM_032682.5	c.44C>T	p.Ala15Val	0.44	3			3
L27	Liquid Tumor	AML	Yes	USH2A	NM_206933.2	c.10684G>T	p.E3562*	0.492	1			2	No	No	No	No	No	Yes
				KMT2D	NM_003482.3	c.2962G>C	p.A988P	0.47	12			3
				SH2B3	NM_005475.2	c.639C>A	p.S213R	0.452	12			3
B21	Brain Tumor	ATRT	No						8		Gain	CNV Tier 2	Yes	No	Yes	Yes	No	Yes
									22		LOH	CNV Tier 2
B88	Brain Tumor	ATRT	Yes plus chest	CREBBP	NM_004380.2	c.712G>C	p.Val238Leu	0.42	16			3	Yes	No	Yes	Yes	No	Yes
				IRS2	NM_003749.2	c.1127C>A	p.Ala376Glu	0.51	13			3
				SMARCB1					22	q	Loss	CNV Tier 1A
				DOT1L	NM_032482.2	c.1745C>T	p.Ser582Leu	0.5	19			3
									22	Whole Chromosome	LOH	CNV Tier 1A
B92	Brain Tumor	ATRT	Yes	APC	NM_000038.5	c.5011G>A	p.Ala1671Thr	0.5	5			3	Yes	No	Yes	Yes	No	Yes
				SMARCB1	NM_003073.4	c.157C>T	p.Arg53*	0.95	22			1A
				SMARCB1					22	Whole Chromosome	LOH	CNV Tier 1A
				MSH6	NM_000179.2	c.3191C>T	p.Ala1064Val	0.45	2			3
				ARID1A	NM_006015.4	c.6170G>A	p.Arg2057Gln	0.08	1			3
				HNF1A	NM_000545.6	c.1849G>A	p.Val617Ile	0.5	12			3
				MET	NM_001127500.1	c.4190T>G	p.Val1397Gly	0.42	7			3
L24	Liquid Tumor	B-ALL	Yes						9	p	Loss	CNV Tier 2	Yes	No	Yes	No	No	No
			Yes						6	p	Loss	CNV Tier 2
			Yes	ERG	NM_001243428.1	c.400_401insGGCCCG	p.I133_V134insGP	0.31	21			3
			Yes	CCND3	NM_001287427.1	c.661dupC	p.R221Pfs*53	0.12	6			2
			Yes						X	p	Gain	CNV Tier 2
			Yes						12	p	Loss	CNV Tier 2
			Yes	ETV6-RUNX1								Fusion Tier 1A
L37	Liquid Tumor	B-ALL	Yes						9	p	Loss	CNV Tier 2	Yes	No	No	No	No	No
			Yes						X	Whole Chromosome	Gain	CNV Tier 2
			Yes	SRSF2					17	q	Gain	CNV Tier 2
			Yes	RELN	NM_005045.3	c.10322_10324delGAC	p.R3441del	0.48	7			3
			Yes						14	Whole Chromosome	Gain	CNV Tier 2
			Yes						21	Whole Chromosome	Gain	CNV Tier 1A
			Yes	JAK3	NM_000215.3	c.2479C>G	p.Q827E	0.42	19			3
L34	Liquid Tumor	B-ALL	Yes						1	p	LOH	CNV Tier 2	Yes	No	No	No	No	No
			Yes	CREBBP	NM_004380.2	c.6010C>T	p.R2004*	0.07	16			2
			Yes						21	Whole Chromosome	Gain	CNV Tier 2
			Yes	NT5C2	NM_012229.4	c.758A>T	p.Y253F	0.44	10			3
			Yes						13	p	Complex CNV	CNV Tier 2
L36	Liquid Tumor	B-ALL	Yes						12	p	Loss	CNV Tier 2	Yes	No	No	No	No	No
			Yes	PAX5					9	p	Loss	CNV Tier 2
			Yes	TCF3					19	p	Loss	CNV Tier 2
			Yes	NRAS	NM_002524.3	c.183A>C	p.Q61H	0.35	1			2
			Yes	CEBPA	NM_001287424.1	c.430C>T	p.P144S	0.26	19			3
			Yes	SETD2	NM_014159.6	c.4874G>A	p.R1625H	0.21	3			3
			Yes	CDKN2B					9	p	Loss	CNV Tier 2
L63	Liquid Tumor	B-ALL	Yes						X	Whole Chromosome	Gain	CNV Tier 1A	Yes	No	Yes	No	No	No
			Yes	FLT3	NM_004119.2	c.2503G>C	p.D835H	0.28	13			2
			Yes						18	Whole Chromosome	Gain	CNV Tier 1A
			Yes						4	Whole Chromosome	Gain	CNV Tier 1A
			Yes	KRAS	NM_033360.3	c.35G>T	p.G12V	0.07	12			2
			Yes						21	Whole Chromosome	Gain	CNV Tier 1A
			Yes						10	Whole Chromosome	Gain	CNV Tier 1A
			Yes						20	Whole Chromosome	LOH	CNV Tier 1A
			Yes						14	Whole Chromosome	Gain	CNV Tier 1A
			Yes						6	Whole Chromosome	Gain	CNV Tier 1A
			Yes						17	Whole Chromosome	Gain	CNV Tier 1A
			Yes						1	q	Gain	CNV Tier 1A
L53	Liquid Tumor	B-ALL	Yes	DOT1L	NM_032482.2	c.2689G>T	p.A897S	0.46	19			3	Yes	No	No	No	No	No
									9	p	Loss	CNV Tier 2
				USH2A	NM_206933.2	c.10855G>A	p.V3619I	0.45	1			3
L22	Liquid Tumor	B-ALL	Yes	USH2A	NM_206933.2	c.8609C>T	p.P2870L	0.51	1			3	Yes	No	Yes	No	No	No
				SETD2	NM_014159.6	c.3643A>G	p.K1215E	0.5	3			3
				PAX5	NM_016734.2	c.610_611insCTTCTTC	p.Q204Pfs*41	0.14	9			2
				TCF3					19	p	Loss	CNV Tier 2
				PAX5	NM_016734.2	c.919_920delinsACAGGAC	p.L307Tfs*28	0.21	9			2
				CDKN2B					9	p	Loss	CNV Tier 2
L61	Liquid Tumor	B-ALL	Yes						17	Whole Chromosome	Gain	CNV Tier 1A	Yes	No	Yes	No	No	No
									9	Whole Chromosome	Gain	CNV Tier 1A
									14	Whole Chromosome	Gain	CNV Tier 1A
									10	Whole Chromosome	Gain	CNV Tier 1A
									21	Whole Chromosome	Gain	CNV Tier 1A
									18	Whole Chromosome	Gain	CNV Tier 1A
									X	Whole Chromosome	Gain	CNV Tier 1A
									6	Whole Chromosome	Gain	CNV Tier 1A
				KRAS	NM_033360.3	c.35G>A	p.Gly12Asp	0.11	12			2
				JAK3	NM_000215.3	c.1567T>G	p.Trp523Gly	0.41	19			3
									4	Whole Chromosome	Gain	CNV Tier 1A
				KRAS	NM_033360.3	c.437C>T	p.Ala146Val	0.21	12			2
				CREBBP	NM_004380.2	c.4210G>A	p.Gly1404Ser	0.47	16			3
L42	Liquid Tumor	B-ALL	Yes						9	p	Loss	CNV Tier 2	Yes	No	Yes	No	No	No
				ATRX	NM_000489.4	c.5299G>C	p.Glu1767Gln	0.1	X			3
				U2AF1	NM_006758.2	c.651_665delTGGTGGAGGTGGCGG	p.Gly218_Gly222del	0.1	21			3
									15	Whole Chromosome	LOH	CNV Tier 2
				ETV6-RUNX1								Fusion Tier 1A
				KMT2D	NM_003482.3	c.4163G>T	p.Arg1388Leu	0.55	12			2
				ASXL1	NM_015338.5	c.1534C>T	p.Gln512*	0.09	20			2
L91	Liquid Tumor	B-ALL	Yes						6	Whole Chromosome	Gain	CNV Tier 1A	Yes	No	Yes	No	No	No
				WHSC1	NM_133335.3	c.3448A>G	p.Thr1150Ala	0.36	4			2
									18	Whole Chromosome	Gain	CNV Tier 1A
									9	p	Loss	CNV Tier 1A
									14	Whole Chromosome	Gain	CNV Tier 1A
									17	Whole Chromosome	Gain	CNV Tier 1A
				TERT					5	p	Loss	CNV Tier 1A
									21	Whole Chromosome	Gain	CNV Tier 1A
				KRAS	NM_033360.3	c.38G>A	p.Gly13Asp	0.35	12			2
									X	Whole Chromosome	Gain	CNV Tier 1A
									10	Whole Chromosome	Gain	CNV Tier 1A
L103	Liquid Tumor	B-ALL	Yes	TLX1	NM_005521.3	c.943_945delGAC	p.Asp315del	0.44	10			3	Yes	No	No	No	No	No
				ESR1	NM_001122742.1	c.976A>G	p.Ile326Val	0.41	6			3
				PAX5-AHCYL2								Fusion Tier 2
				FLT3	NM_004119.2	c.2028C>A	p.Asn676Lys	0.45	13			2
									7	p	Loss	CNV Tier 2
									9	p	Loss	CNV Tier 2
									5	Whole Chromosome	Gain	CNV Tier 2
				NOTCH1	NM_017617.4	c.7289G>C	p.Gly2430Ala	0.47	9			3
L70	Liquid Tumor	B-ALL	Yes						10	Whole Chromosome	Gain	CNV Tier 2	Yes	No	Yes	No	No	No
				FLT3	NM_004119.2	c.1333G>A	p.Ala445Thr	0.19	13			3
				ETV6					12	p	Loss	CNV Tier 2
				MSH6	NM_000179.2	c.2561A>T	p.Lys854Met	0.49	2			3
				ETV6-RUNX1								Fusion Tier 1A
				MPL	NM_005373.2	c.117G>T	p.Lys39Asn	0.48	1			2
L108	Liquid Tumor	B-ALL	Yes						9	p	LOH	CNV Tier 1A	Yes	No	Yes	No	No	No
									X	p	Gain	CNV Tier 1A
									6	Whole Chromosome	Gain	CNV Tier 1A
				EP300	NM_001429.3	c.2261G>A	p.Arg754His	0.16	22			3
									7	Whole Chromosome	Gain	CNV Tier 1A
				TCF3	NM_003200.3	c.1474G>A	p.Ala492Thr	0.48	19			3
									10	Whole Chromosome	Gain	CNV Tier 1A
									9	p	Gain	CNV Tier 1A
				RB1					13	p	Loss	CNV Tier 1A
									4	Whole Chromosome	Gain	CNV Tier 1A
									18	Whole Chromosome	Gain	CNV Tier 1A
									21	Whole Chromosome	Gain	CNV Tier 1A
				U2AF1	NM_006758.2	c.692C>T	p.Ser231Leu	0.05	21			3
L80	Liquid Tumor	B-ALL	Yes						X	Whole Chromosome	Loss	CNV Tier 2	Yes	No	Yes	No	No	No
									20	p	LOH	CNV Tier 2
									18	q	LOH	CNV Tier 2
									12	p	Loss	CNV Tier 2
				ETV6-RUNX1								Fusion Tier 1A
L106	Liquid Tumor	B-ALL	Yes	PAX5	NM_016734.2	c.749dupT	p.T251Hfs*38	0.45	9			2	Yes	No	Yes	No	No	No
				FLT3	NM_004119.2	c.1673T>C	p.L558S	0.47	13			3
									X	p	Gain	CNV Tier 2
				TCF3-PBX1								Fusion Tier 1A
									13	q	Loss	CNV Tier 2
L92	Liquid Tumor	B-ALL	Yes	KRAS	NM_033360.3	c.351A>T	p.K117N	0.05	12			2	Yes	No	Yes	No	No	No
									21	Whole Chromosome	Gain	CNV Tier 1A
									10	p	Gain	CNV Tier 1A
									17	Whole Chromosome	Gain	CNV Tier 1A
				IKZF1	NM_006060.5	c.568_583delinsTTTA	p.G190_H195delinsFN	0.48	7			2
				WHSC1	NM_133330.2	c.3295G>A	p.E1099K	0.14	4			2
									14	Whole Chromosome	Gain	CNV Tier 1A
									9	Whole Chromosome	Gain	CNV Tier 1A
									12	p	Loss	CNV Tier 1A
									8	Whole Chromosome	Gain	CNV Tier 1A
									X	Whole Chromosome	Gain	CNV Tier 1A
				RTEL1	NM_001283009.1	c.2831A>G	p.K944R	0.47	20			3
L110	Liquid Tumor	B-ALL	Yes	ETV6-RUNX1								Fusion Tier 1A	Yes	No	Yes	No	No	No
				MSH6	NM_000179.2	c.3727A>T	p.T1243S	0.48	2			3
									12	Whole Chromosome	Loss	CNV Tier 1A
									6	p	Loss	CNV Tier 1A
				ASXL1	NM_015338.5	c.1910C>G	p.A637G	0.33	20			3
				TLX3	NM_021025.2	c.853C>T	p.P285S	0.39	5			3
				TCF3	NM_001136139.2	c.1733A>G	p.K578R	0.51	19			3
									5	Whole Chromosome	Gain	CNV Tier 1A
									16	Whole Chromosome	Gain	CNV Tier 1A
L10	Liquid Tumor	B-ALL	Yes	SF1	NM_004630.3	c.1115G>T	p.Gly372Val	0.48	11			3	Yes	No	No	No	No	No
									9	p	Loss	CNV Tier 2
				SETD2	NM_014159.6	c.6601G>A	p.Ala2201Thr	0.44	3			3
L75	Liquid Tumor	B-ALL	Yes	TPMT	NM_000367.3	c.719A>G	p.Y240C	0.37	6			1B	Yes	No	Yes	No	No	No
				TPMT	NM_000367.3	c.460G>A	p.A154T	0.36	6			1B
				SETD2	NM_014159.6	c.1415G>A	p.R472H	0.49	3			3
				PAX5	NM_016734.2	c.416T>G	p.I139S	0.5	9			3
									1	q	Gain	CNV Tier 2
				BCL6					3	p	Loss	CNV Tier 2
									1	p	Loss	CNV Tier 2
									9	p	Loss	CNV Tier 2
				ETV6-RUNX1								Fusion Tier 1A
									11	Whole Chromosome	Gain	CNV Tier 2
									13	Whole Chromosome	Gain	CNV Tier 2
									14	Whole Chromosome	Gain	CNV Tier 2
				USH2A	NM_206933.2	c.60G>T	p.L20F	0.14	1			3
									18	Whole Chromosome	Gain	CNV Tier 2
									20	Whole Chromosome	Gain	CNV Tier 2
									X	Whole Chromosome	Loss	CNV Tier 2
									19	Whole Chromosome	Loss	CNV Tier 2
									2	Whole Chromosome	Gain	CNV Tier 2
									3	Whole Chromosome	Gain	CNV Tier 2
									4	Whole Chromosome	Gain	CNV Tier 2
									5	Whole Chromosome	Gain	CNV Tier 2
									6	Whole Chromosome	Gain	CNV Tier 2
									7	Whole Chromosome	Gain	CNV Tier 2
									10	Whole Chromosome	Gain	CNV Tier 2
									21	Whole Chromosome	Gain	CNV Tier 2
									17	Whole Chromosome	Gain	CNV Tier 2
									16	Whole Chromosome	Gain	CNV Tier 2
									22	Whole Chromosome	Gain	CNV Tier 2
L101	Liquid Tumor	B-ALL	Yes	KDM6A					X	p	Loss	CNV Tier 2	Yes	No	No	No	No	No
				KRAS	NM_033360.3	c.35G>T	p.G12V	0.37	12			2
				RTEL1	NM_001283009.1	c.2600C>T	p.P867L	0.45	20			3
				NUDT15	NM_018283.3	c.415C>T	p.R139C	0.44	13			1B
L113	Liquid Tumor	B-ALL	Yes	RB1					13	p	Loss	CNV Tier 2	Yes	No	Yes	No	No	No
				JAK2					9	p	Loss	CNV Tier 2
				MSH6	NM_000179.2	c.3214G>A	p.Gly1072Ser	0.53	2			3
				PAX5	NM_016734.2	c.224C>T	p.Thr75Ile	0.8	9			3
									9	p	Loss	CNV Tier 2
				PAX5					9	p	Loss	CNV Tier 2
				KRAS	NM_033360.3	c.35G>T	p.Gly12Val	0.34	12			2
L67	Liquid Tumor	B-ALL	Yes	USH2A					1	q	Gain	CNV Tier 2	Yes	No	Yes	No	No	No
				SH2B3	NM_005475.2	c.688C>T	p.P230S	0.52	12			3
				NOTCH1	NM_017617.3	c.1862G>A	p.R621H	0.53	9			3
				TCF3-PBX1								Fusion Tier 1A
				JAK3	NM_000215.3	c.2323C>T	p.R775C	0.51	19			3
				JAK2					9	p	Loss	CNV Tier 2
									6	q	Loss	CNV Tier 2
				CRLF2	NM_022148.3	c.508G>A	p.V170I	0.48	X			3
									9	p	Loss	CNV Tier 2
L50	Liquid Tumor	B-ALL	Yes	IKZF1	NM_006060.5	c.1021_1026delinsCCCCCCCC		0.37				2	Yes	No	Yes	No	No	No
				NUP214-ABL1								Fusion Tier 2
				NRAS	NM_002524.3	c.38G>A	p.G13D	0.113				2
				USH2A	NM_206933.2	c.8609C>T	p.P2870L	0.453				3
				SETD2	NM_014159.6	c.7436C>T	p.S2479F	0.262				3
				PAX5					9	p	Loss	CNV Tier 2
				PTPN11	NM_002834.3	c.214G>A	p.A72T	0.203				2
				SETD2	NM_014159.6	c.6924_6939delinsTCCCCGGGG		0.25				2
				ABL1					9	q	Gain	CNV Tier 2
L32	Liquid Tumor	B-ALL	Yes	UBA2	NM_005499.2	c.469G>A	p.E157K	0.089				3	Yes	No	No	No	No	No
				WHSC1	NM_133330.2	c.3295G>A	p.E1099K	0.075				2
				UBA2	NM_005499.2	c.511C>T	p.P171S	0.284				3
				USH2A	NM_206933.2	c.10564A>G	p.R3522G	0.478				3
				SETBP1	NM_015559.2	c.3155G>A	p.G1052E	0.163				3
				BRAF	NM_004333.4	c.1780G>C	p.D594H	0.068				3
				TCF3	NM_003200.3	c.434G>A	p.G145E	0.566				3
				SETBP1	NM_015559.2	c.3299A>G	p.H1100R	0.511				3
				CBL	NM_005188.3	c.1477C>T	p.L493F	0.471				3
				BRAF	NM_004333.4	c.1406G>C	p.G469A	0.148				2
				ETV6					12	p	Loss	CNV Tier 2
L45	Liquid Tumor	B-ALL	Yes						18	Whole Chromosome	Gain	CNV Tier 2	Yes	No	Yes	Yes	No	No
				CREBBP	NM_004380.2	c.4471C>A	p.Q1491K	0.069				2
				MPL	NM_005373.2	c.117G>T	p.K39N	0.467				2
				KMT2D	NM_003482.3	c.13157C>T	p.T4386I	0.705				3
									12	Whole Chromosome	Gain	CNV Tier 2
									17	Whole Chromosome	Gain	CNV Tier 2
				PTPN11	NM_002834.3	c.214G>A	p.A72T	0.094				2
				CREBBP	NM_004380.2	c.4337G>A	p.R1446H	0.053				2
									4	Whole Chromosome	Gain	CNV Tier 2
									7	Whole Chromosome	Gain	CNV Tier 2
									9	p	Loss	CNV Tier 2
				USH2A	NM_206933.2	c.5932C>T	p.P1978S	0.49				3
				NRAS	NM_002524.3	c.38G>A	p.G13D	0.057				2
									6	Whole Chromosome	Gain	CNV Tier 2
				PTPN11	NM_002834.3	c.1471C>T	p.P491S	0.051				2
									14	Whole Chromosome	Gain	CNV Tier 2
									X	Whole Chromosome	Gain	CNV Tier 2
									21	Whole Chromosome	Gain	CNV Tier 2
				RTEL1	NM_001283009.1	c.901G>A	p.A301T	0.066				3
				KMT2D	NM_003482.3	c.5598_5621delins24	p.D1874Afs*2	0.136				2
L66	Liquid Tumor	B-ALL	Yes	USH2A	NM_206933.2	c.6839G>A	p.G2280D	0.484				3	Yes	No	Yes	Yes	No	No
				ZRSR2	NM_005089.3	c.1312G>C	p.G438R	0.104				3
									X	q	Gain	CNV Tier 2
				NRAS	NM_002524.3	c.34G>C	p.G12R	0.252				2
									11	q	Loss	CNV Tier 2
				ETV6					12	p	Loss	CNV Tier 2
L78	Liquid Tumor	B-ALL	Yes	UBA2					19	q	Loss	CNV Tier 2	Yes	No	No	No	No	No
				WHSC1	NM_133334.2	c.1622C>T	p.A541V	0.49				3
									9	p	Loss	CNV Tier 2
				ETV6					12	p	Loss	CNV Tier 2
L82	Liquid Tumor	B-ALL	Yes	ETV6-RUNX1								Fusion Tier 1A	Yes	No	Yes	No	No	No
				ETV6					12	p	Loss	CNV Tier 2
				IKZF3	NM_001284514.1	c.123_124delAA	p.S42Lfs*4	0.51	17			3
				CSF1R	NM_005211.3	c.1760C>T	p.T587I	0.53	5			3
				ETV6-RUNX1								Fusion Tier 1A
L111	Liquid Tumor	B-ALL	Yes	PAX5	NM_016734.2	c.633_639delinsGTCCC	p.H212Sfs*30	0.41	9			2	Yes	Yes	No	No	No	No
				PDGFRA	NM_006206.4	c.1133A>T	p.K378I	0.51	4			3
L14	Liquid Tumor	B-ALL	Yes						18	Whole Chromosome	Gain	CNV Tier 2	Yes	No	Yes	Yes	No	No
									6	Whole Chromosome	Gain	CNV Tier 2
									X	Whole Chromosome	Gain	CNV Tier 2
				CSF1R	NM_005211.3	c.2806G>A	p.G936S	0.45	5			3
				KRAS	NM_033360.3	c.436G>A	p.A146T	0.442	12			2
									3	Whole Chromosome	Gain	CNV Tier 2
									21	Whole Chromosome	Gain	CNV Tier 2
									17	p	Gain	CNV Tier 2
									14	Whole Chromosome	Gain	CNV Tier 2
									9	Whole Chromosome	Gain	CNV Tier 2
L69	Liquid Tumor	B-ALL	Yes	ETV6					12	p	Loss	CNV Tier 2	Yes	No	Yes	Yes	No	No
									16	p	LOH	CNV Tier 2
				SETD2					3	p	Loss	CNV Tier 2
				ETV6-RUNX1								Fusion Tier 1A
L1			Yes	JAK2	NM_004972.3	c.3188G>A	p.Arg1063His	0.43	9			2	No	No	No	No	No	Yes
L49	Liquid Tumor	B-ALL	Yes	PTPN11	NM_002834.3	c.205G>A	p.E69K	0.412	12			2	Yes	No	No	No	No	No
				EP300	NM_001429.3	c.6798_6800delGCA	p.Q2268del	0.448				3
				IDH1	NM_001282387.1	c.112G>A	p.D38N	0.483	2			3
				ETS1	NM_005238.3	c.319G>A	p.A107T	0.48	11			3
				RPL10					X	p	Gain	CNV Tier 2
				CDKN2B					9	p	Loss	CNV Tier 2
L109	Liquid Tumor	B-ALL	Yes						6	p	Loss	CNV Tier 2	Yes	No	Yes	Yes	No	No
				ERG	NM_001243428.1	c.390_397delinsGCCCC	p.I133L	0.449				3
				RB1					13	q	Loss	CNV Tier 2
									9	p	Loss	CNV Tier 2
									X	p	Gain	CNV Tier 2
L104	Liquid Tumor	B-ALL	Yes	KRAS	NM_033360.3	c.436G>A	p.A146T	0.11	12			2	Yes	No	Yes	Yes	No	No
									22	Whole Chromosome	LOH	CNV Tier 2
									17	Whole Chromosome	Gain	CNV Tier 2
									21	Whole Chromosome	Gain	CNV Tier 2
									18	Whole Chromosome	Gain	CNV Tier 2
									19	Whole Chromosome	LOH	CNV Tier 2
									X	Whole Chromosome	LOH	CNV Tier 2
									14	Whole Chromosome	Gain	CNV Tier 2
									6	p	Gain	CNV Tier 2
									7	Whole Chromosome	Gain	CNV Tier 2
									8	Whole Chromosome	Gain	CNV Tier 2
									9	Whole Chromosome	LOH	CNV Tier 2
									9	p	Loss	CNV Tier 2
									10	Whole Chromosome	Gain	CNV Tier 2
									11	Whole Chromosome	Gain	CNV Tier 2
				DDX41	NM_016222.2	c.1705G>A	p.G569R	0.64	5			3
									1	p	LOH	CNV Tier 2
									1	q	Gain	CNV Tier 2
									4	Whole Chromosome	Gain	CNV Tier 2
									5	Whole Chromosome	Gain	CNV Tier 2
									12	Whole Chromosome	Gain	CNV Tier 2
L86	Liquid Tumor	B-ALL	Yes	JAK1	NM_002227.3	c.1077C>G	p.Ile359Met	0.36	1			3	Yes	No	Yes	Yes	No	No
				USH2A	NM_206933.2	c.9614G>A	p.Arg3205His	0.43	1			3
									13	p	Loss	CNV Tier 1A
				BCL11B	NM_138576.3	c.1627_1629dup	p.Glu543dup	0.26	14			3
				BCORL1	NM_021946.4	c.3818G>A	p.Arg1273Gln	1	X			3
				KRAS	NM_033360.3	c.36_38dup	p.Gly13dup	0.35	12			2
									14	Whole Chromosome	Gain	CNV Tier 1A
				CREBBP	NM_004380.2	c.4336C>T	p.Arg1446Cys	0.41	16			2
									6	p	Loss	CNV Tier 1A
									8	Whole Chromosome	Gain	CNV Tier 1A
									17	Whole Chromosome	Gain	CNV Tier 1A
									21	Whole Chromosome	Gain	CNV Tier 1A
									X	Whole Chromosome	Gain	CNV Tier 1A
									4	Whole Chromosome	Gain	CNV Tier 1A
									6	p	Gain	CNV Tier 1A
				PRPF40B	NM_001031698.2	c.2036T>G	p.Phe679Cys	0.48	12			3
L117b	Liquid Tumor	B-ALL	Yes	JAK2	NM_004972.3	c.2964C>G	p.Asn988Lys	0.46	9			3	No	No	Yes	No	No	No
									15	p	Loss	CNV Tier 2
				PAX5					9	p	Loss	CNV Tier 2
									5	p	Loss	CNV Tier 2
L93	Liquid Tumor	B-ALL	No						6	Whole Chromosome	LOH	CNV Tier 1A	No	No	Yes	No	No	No
									3	Whole Chromosome	LOH	CNV Tier 1A
									4	Whole Chromosome	LOH	CNV Tier 1A
									15	Whole Chromosome	LOH	CNV Tier 1A
									X	Whole Chromosome	Gain	CNV Tier 1A
									11	Whole Chromosome	LOH	CNV Tier 1A
									12	Whole Chromosome	LOH	CNV Tier 1A
									13	Whole Chromosome	LOH	CNV Tier 1A
									14	Whole Chromosome	Gain	CNV Tier 1A
									19	Whole Chromosome	LOH	CNV Tier 1A
									7	Whole Chromosome	LOH	CNV Tier 1A
									8	Whole Chromosome	LOH	CNV Tier 1A
									9	Whole Chromosome	LOH	CNV Tier 1A
									10	Whole Chromosome	LOH	CNV Tier 1A
				NRAS	NM_002524.4	c.35G>A	p.Gly12Asp	0.06	1			2
				CREBBP	NM_004380.2	c.4301T>A	p.Leu1434Gln	0.15	16			2
									5	Whole Chromosome	LOH	CNV Tier 1A
									21	Whole Chromosome	Gain	CNV Tier 1A
									1	Whole Chromosome	LOH	CNV Tier 1A
									2	Whole Chromosome	LOH	CNV Tier 1A
									17	Whole Chromosome	LOH	CNV Tier 1A
									18	Whole Chromosome	LOH	CNV Tier 1A
									16	Whole Chromosome	LOH	CNV Tier 1A
									22	Whole Chromosome	LOH	CNV Tier 1A
									20	Whole Chromosome	LOH	CNV Tier 1A
				SF3A1	NM_005877.5	c.423C>G	p.Ile141Met	0.59	22			3
L18	Liquid Tumor	B-ALL	Yes						8	Whole Chromosome	Gain	CNV Tier 1A	No	No	Yes	No	No	Yes
									9	Whole Chromosome	LOH	CNV Tier 1A
									12	Whole Chromosome	LOH	CNV Tier 1A
									6	Whole Chromosome	Gain	CNV Tier 1A
									21	Whole Chromosome	Gain	CNV Tier 1A
									22	Whole Chromosome	Gain	CNV Tier 1A
									4	Whole Chromosome	Gain	CNV Tier 1A
									7	Whole Chromosome	Gain	CNV Tier 1A
									10	Whole Chromosome	Gain	CNV Tier 1A
									18	Whole Chromosome	Gain	CNV Tier 1A
									16	p	Loss	CNV Tier 1A
									17	Whole Chromosome	Gain	CNV Tier 1A
									14	Whole Chromosome	Gain	CNV Tier 1A
				PTPN11	NM_002834.3	c.923A>G	p.Asn308Ser	0.46	12			2
				ASXL1	NM_015338.5	c.4139C>G	p.Ala1380Gly	0.46	20			3
									9	p	Loss	CNV Tier 1A
									X	Whole Chromosome	Gain	CNV Tier 1A
L39	Liquid Tumor	B-ALL	No	P2RY8-CRLF2								Fusion Tier 1A	Yes	No	Yes	No	No	No
									9	p	Loss	CNV Tier 2
									X	Whole Chromosome	Gain	CNV Tier 2
									21	Whole Chromosome	Gain	CNV Tier 1B
L12	Liquid Tumor	B-ALL	Yes	MPL	NM_005373.2	c.407C>T	p.Pro136Leu	0.43	1			2	Yes	No	No	No	No	Yes
				PTPN11	NM_002834.3	c.226G>A	p.Glu76Lys	0.38	12			2
				PAX5					9	p	Loss	CNV Tier 2
				ETV6					12	p	Loss	CNV Tier 2
				JAK2	NM_004972.3	c.3188G>A	p.Arg1063His	0.51	9			2
L56	Liquid Tumor	B-ALL	Yes	KRAS	NM_033360.3	c.38G>A	p.Gly13Asp	0.2	12			2	Yes	No	Yes	Yes	No	No
									X	Whole Chromosome	Gain	CNV Tier 1A
				KRAS	NM_033360.3	c.35G>A	p.Gly12Asp	0.09	12			2
									19	Whole Chromosome	LOH	CNV Tier 1A
									4	Whole Chromosome	LOH	CNV Tier 1A
				WHSC1	NM_133335.3	c.3295G>A	p.Glu1099Lys	0.08	4			2
									17	Whole Chromosome	Gain	CNV Tier 1A
									18	Whole Chromosome	Gain	CNV Tier 1A
									15	Whole Chromosome	Gain	CNV Tier 1A
									6	Whole Chromosome	Gain	CNV Tier 1A
									21	Whole Chromosome	Gain	CNV Tier 1A
									14	Whole Chromosome	Gain	CNV Tier 1A
									13	Whole Chromosome	LOH	CNV Tier 1A
L94	Liquid Tumor	B-ALL	Yes	KMT2A-MAML2								Fusion Tier 1A	Yes	No	No	No	No	No
									11	p	Gain	CNV Tier 2
				NRAS	NM_002524.4	c.181C>A	p.Gln61Lys	0.47	1			2
L5	Liquid Tumor	B-ALL	Yes						4	Whole Chromosome	Gain	CNV Tier 1A	Yes	No	Yes	Yes	No	No
									5	Whole Chromosome	Gain	CNV Tier 1A
									X	Whole Chromosome	Gain	CNV Tier 1A
									14	Whole Chromosome	Gain	CNV Tier 1A
									16	Whole Chromosome	Gain	CNV Tier 1A
									21	Whole Chromosome	Gain	CNV Tier 1A
									11	Whole Chromosome	Gain	CNV Tier 1A
									6	Whole Chromosome	Gain	CNV Tier 1A
									7	Whole Chromosome	Gain	CNV Tier 1A
									10	Whole Chromosome	Gain	CNV Tier 1A
									8	Whole Chromosome	Gain	CNV Tier 1A
									17	Whole Chromosome	Gain	CNV Tier 1A
									18	Whole Chromosome	Gain	CNV Tier 1A
									9	Whole Chromosome	Gain	CNV Tier 1A
L31	Liquid Tumor	B-ALL	Yes	NRAS	NM_002524.4	c.182A>G	p.Gln61Arg	0.08	1			2	Yes	No	No	No	No	No
				PRPF40B	NM_001031698.2	c.2639G>A	p.Arg880Gln	0.42	12			3
L98	Liquid Tumor	B-ALL	Yes	NUDT15	NM_018283.2	c.415C>T	p.R139C	0.997				1B	Yes	No	No	No	No	No
				PAX5	NM_016734.2	c.77T>G	p.V26G	0.19				2
				RUNX1	NM_001001890.2	c.86T>C	p.L29S	0.674				3
									21	Whole Chromosome	Gain	CNV Tier 2
				JAK2	NM_004972.3	c.2047A>G	p.R683G	0.132				2
									X	Whole Chromosome	Gain	CNV Tier 2
									9	p	Loss	CNV Tier 2
				PIK3R1	NM_181523.2	c.1370_1381delAAGAAAAAAGTC	p.Q457_S460del	0.085				2
				SF3A1	NM_005877.4	c.260A>G	p.N87S	0.45				3
L83	Liquid Tumor	B-ALL	No	KRAS	NM_033360.3	c.436G>A	p.A146T	0.15	12			2	Yes	No	Yes	Yes	No	No
				TCF3-PBX1								Fusion Tier 1A
				KMT2D	NM_003482.3	c.4786G>C	p.G1596R	0.17	12			3
									9	p	Loss	CNV Tier 2
L85	Liquid Tumor	B-ALL	Yes	SF3A1	NM_005877.4	c.1843G>A	p.A615T	0.44	22			3	No	No	No	No	No	No
L51	Liquid Tumor	Castleman	Yes	NUDT15	NM_018283.2	c.415C>T	p.Arg139Cys	0.43	13			1B	No	No	No	No	No	No
				USH2A	NM_206933.2	c.13592C>A	p.Ala4531Glu	0.46	1			3
L33	Liquid Tumor	B-ALL	No	IKZF1	NM_006060.5	c.91A>G	p.Met31Val	0.48	7			3	No	No	No	No	No	No
				RUNX1	NM_001754.4	c.155T>A	p.Met52Lys	0.44	21			3
S59	Solid Tumor (Non-CNS)	Carcinoma - Other	NA	TP53	NM_001126114.2	c.473G>A	p.R158H	0.178				2	No	No	No	No	No	No
				FLT4	NM_182925.4	c.1658-30_1678del		0.056				2
				KMT2C	NM_170606.2	c.2639G>A	p.W880*	0.061				2
				ARID1A	NM_006015.4	c.6187A>G	p.T2063A	0.18				3
				NOTCH2	NM_024408.3	c.6323C>A	p.A2108D	0.141				3
				NFE2L2	NM_006164.4	c.41A>G	p.Q14R	0.483				3
				RB1	NM_000321.2	c.1258A>T	p.K420*	0.145				2
				EPHB1	NM_004441.4	c.1681A>G	p.I561V	0.142				3
				INPP4B	NM_003866.2	c.2485A>T	p.T829S	0.102				3
				SDHA	NM_001294332.1	c.136A>G	p.K46E	0.702				3
				RICTOR	NM_001285439.1	c.2348A>G	p.N783S	0.467				3
				APC	NM_001127511.1	c.1478A>G	p.Y493C	0.467				3
				ROS1	NM_002944.2	c.1883A>T	p.N628I	0.127				3
				CARD11	NM_032415.5	c.2180C>T	p.P727L	0.148				3
				JMJD1C	NM_032776.2	c.4063A>G	p.I1355V	0.412				3
				WT1	NM_024426.3	c.776A>G	p.Q259R	0.128				3
				CREBBP	NM_004380.2	c.3710G>T	p.C1237F	0.166				3
				GRIN2A	NM_001134407.2	c.2014A>G	p.R672G	0.144				3
				PIK3R2	NM_005027.3	c.700C>A	p.S234R	0.419				3
				CCNE1	NM_001238.2	c.125C>A	p.P42Q	0.46				3
				RUNX1	NM_001001890.2	c.887-5T>A		0.137				3
				BCOR	NM_001123385.1	c.2954A>T	p.Y985F	0.527				3
				MED12	NM_005120.2	c.3943G>T	p.A1315S	0.148				3
				SDCCAG8; AKT3					1	q43	Gain	CNV Tier 2
				NOTCH2					1	p12	Gain	CNV Tier 2
				H3F3A					1	q42.12	Gain	CNV Tier 2
				IKBKE					1	q32.1	Gain	CNV Tier 2
				MCL1					1	q21.3	Gain	CNV Tier 2
				SDHA; TERT					5	p15.33	Gain	CNV Tier 2
				IL7R					5	p13.2	Gain	CNV Tier 2
				RICTOR					5	p13.1	Gain	CNV Tier 2
				DAXX					6	p21.32	Gain	CNV Tier 2
				MYC					8	q24.21	Gain	CNV Tier 2
				GATA3					10	p14	Gain	CNV Tier 2
				PDCD1					2	q37.3	Loss	CNV Tier 2
				FGFR3					4	p16.3	Loss	CNV Tier 2
				NTRK1					1	q23.1	Gain	CNV Tier 2
				SDHC; DDR2					1	q23.3	Gain	CNV Tier 2
				CDC73; MDM4					1	q31.2	Gain	CNV Tier 2
				TP53					17	17p13.1	Loss	CNV Tier 2
				FOXP1	NM_001244808.1	c.501G>C	p.Q167H	0.141				3
B54	Brain Tumor	Choroid plexus papilloma	Yes	PIK3CG	NM_002649.3	c.412G>A	p.Val138Met	0.35	7			3	Yes	No	Yes	Yes	No	No
				AXIN1	NM_003502.3	c.833C>T	p.Pro278Leu	0.46	16			3
									12	Whole Chromosome	Gain	CNV Tier 2
									13	Whole Chromosome	Gain	CNV Tier 2
									7	Whole Chromosome	Gain	CNV Tier 2
				ARID1B	NM_020732.3	c.1041_1043delGGC	p.Ala348del	0.06	6			3
				ALK	NM_004304.4	c.2242A>G	p.Lys748Glu	0.16	2			3
				U2AF1	NM_006758.2	c.692C>T	p.Ser231Leu	0.07	21			3
									2	Whole Chromosome	Gain	CNV Tier 2
									1	p	Loss	CNV Tier 2
L71	Liquid Tumor	Lymphoma (B)	Yes						12	Whole Chromosome	Gain	CNV Tier 2	Yes	No	No	No	No	No
				ETV6	NM_001987.4	c.380G>A	p.Arg127Gln	0.42	12			3
				PDGFRA	NM_006206.4	c.452G>T	p.Arg151Leu	0.41	4			3
									18	Whole Chromosome	Gain	CNV Tier 2
				CBL					11	p	Gain	CNV Tier 1A
B74	Brain Tumor	Craniopharyngioma	No	KMT2C	NM_170606.2	c.10099C>T	p.Pro3367Ser	0.47	7			3	Yes	No	Yes	No	No	No
				MSH6	NM_000179.2	c.124C>T	p.Pro42Ser	0.45	2			3
				CTNNB1	NM_001904.3	c.110C>T	p.Ser37Phe	0.07	3			1A
				MSH6	NM_000179.2	c.1932G>C	p.Arg644Ser	0.48	2			3
B91	Brain Tumor	Craniopharyngioma	Yes	TET2	NM_001127208.2	c.1285G>A	p.Gly429Arg	0.47	4			3	Yes	No	Yes	Yes	No	No
				CTNNB1	NM_001904.3	c.98C>G	p.Ser33Cys	0.12	3			1A
				MED12	NM_005120.2	c.602T>C	p.Met201Thr	1	X			3
				AXIN1	NM_003502.3	c.1603G>A	p.Val535Ile	0.49	16			3
				NOTCH2	NM_024408.3	c.74-2A>G		0.2	1			3
				BLM	NM_000057.3	c.2619G>C	p.Lys873Asn	0.41	15			3
S117	Solid Tumor (Non-CNS)	Sarcoma - Other	Yes	KIT	NM_000222.2	c.2642A>G	p.Lys881Arg	0.48	4			3	Yes	No	No	No	Yes	No
				BRD4	NM_058243.2	c.3934G>T	p.Ala1312Ser	0.3	19			3
									22	p	Gain	CNV Tier 2
									17	Whole Chromosome	Complex CNV	CNV Tier 2
				PTCH1	NM_000264.3	c.142G>T	p.Asp48Tyr	0.46	9			3
				MAP2K2	NM_030662.3	c.217G>A	p.Glu73Lys	0.45	19			3
				COL1A1-PDGFB								Fusion Tier 1A
				SMARCA4	NM_003072.3	c.251T>C	p.Met84Thr	0.49	19			3
									18	Whole Chromosome	Gain	CNV Tier 2
									16	Whole Chromosome	Complex CNV	CNV Tier 2
S84	Solid Tumor (Non-CNS)	Other Benign	Yes	GNAS	NM_080425.3	c.897C>A	p.Ser299Arg	0.43	20			3	No	No	No	No	No	No
				BARD1	NM_000465.3	c.1439T>C	p.Leu480Ser	0.51	2			3
				IRS2	NM_003749.2	c.1610G>T	p.Gly537Val	0.48	13			3
				FLT4	NM_182925.4	c.724C>A	p.Leu242Met	0.46	5			3
B20	Brain Tumor	Low grade glioma	Yes	DOT1L	NM_032482.2	c.3256C>T	p.R1086C	0.5	19			3	No	No	No	No	No	No
				FANCC	NM_000136.2	c.29G>A	p.C10Y	0.51	9			3
				NF1	NM_001042492.2	c.7595C>T	p.A2532V	0.39	17			3
				RB1	NM_000321.2	c.34_42delACCGCCGCC	p.T12_A14del	0.39	13			3
B35	Brain Tumor	Midline Glioma	Yes						1	p	Gain	CNV Tier 2	Yes	No	Yes	Yes	No	No
				DOT1L	NM_032482.2	c.1634G>A	p.Arg545Lys	0.41	19			3
				TP53	NM_000546.5	c.844C>T	p.Arg282Trp	0.33	17			2
									12	p	LOH	CNV Tier 2
				FLT4	NM_182925.4	c.1415G>A	p.Arg472His	0.53	5			3
				JMJD1C	NM_032776.2	c.4825A>G	p.Lys1609Glu	0.48	10			3
				WHSC1	NM_133335.3	c.3931A>G	p.Thr1311Ala	0.46	4			3
				TERT	NM_198253.2	c.2573G>A	p.Arg858Gln	0.32	5			3
									2	Whole Chromosome	Gain	CNV Tier 2
				ASXL1	NM_015338.5	c.3965C>T	p.Pro1322Leu	0.47	20			3
				ACVR1	NM_001105.4	c.982G>T	p.Gly328Trp	0.4	2			2
									16	p	Loss	CNV Tier 2
L72	Liquid Tumor	Lymphoma (B)	Yes	CBL	NM_005188.3	c.2037-6T>C		0.42	11			3	No	No	No	No	No	No
B18	Brain Tumor	Midline Glioma	Yes	ATRX	NM_000489.4	c.5267T>G	p.I1756S	0.27				3	Yes	No	Yes	Yes	No	Yes
				SPEN	NM_015001.2	c.4310A>G	p.D1437G	0.52	1			3
				FGFR1	NM_001174064.1	c.542G>A	p.R181H	0.4	8			3
									3	p	Gain	CNV Tier 2
				PPM1D	NM_003620.3	c.1339G>T	p.E447*	0.36	17			3
									3	p	Loss	CNV Tier 2
				PTEN					10	q	Loss	CNV Tier 2
				MSH2	NM_000251.2	c.166G>A	p.E56K	0.51	2			3
				PTEN	NM_000314.6	c.210-2A>G		0.62	10			2
				KMT2C	NM_170606.2	c.2521C>T	p.R841W	0.11	7			3
				H3F3A	NM_002107.4	c.83A>T	p.K28M	0.27	1			1A
B25	Brain Tumor	Midline Glioma	Yes						12	Whole Chromosome	LOH	CNV Tier 2	Yes	No	Yes	Yes	No	Yes
									13	Whole Chromosome	Loss	CNV Tier 2
									20	Whole Chromosome	Gain	CNV Tier 2
									1	p	Gain	CNV Tier 2
									11	p	Loss	CNV Tier 2
									5	Whole Chromosome	Loss	CNV Tier 2
				MYD88	NM_001172567.1	c.16_34delGCTGAGGCTCCAGGACCGC	p.A6Pfs*39	0.41	3			3
									17	p	Loss	CNV Tier 2
				FANCA	NM_001286167.1	c.2658G>C	p.E886D	0.51	16			3
				TSC2	NM_000548.3	c.4834G>A	p.D1612N	0.54	16			3
									4	Whole Chromosome	LOH	CNV Tier 2
				CREBBP	NM_004380.2	c.3158C>T	p.P1053L	0.5	16			3
									9	Whole Chromosome	Gain	CNV Tier 2
									22	Whole Chromosome	LOH	CNV Tier 2
									15	Whole Chromosome	Loss	CNV Tier 2
				TP53	NM_000546.5	c.380C>T	p.S127F	0.86	17			2
									8	Whole Chromosome	Gain	CNV Tier 2
									2	Whole Chromosome	Gain	CNV Tier 2
				NKX2-1	NM_003317.3	c.588C>G	p.S196R	0.51	14			3
				NOTCH2	NM_024408.3	c.718G>A	p.G240S	0.47	1			3
				H3F3A	NM_002107.4	c.83A>T	p.K28M	0.48	1			1A
									10	q	Loss	CNV Tier 2
				PIK3CG	NM_002649.3	c.511G>A	p.D171N	0.46	7			3
B33	Brain Tumor	Midline Glioma	Yes	PDGFRA	NM_006206.4	c.3040G>A	p.Ala1014Thr	0.48	4			3	Yes	No	Yes	Yes	No	No
				U2AF1	NM_006758.2	c.692C>T	p.Ser231Leu	0.06	21			3
				H3F3A	NM_002107.4	c.83A>T	p.Lys28Met	0.56	1			1A
				BLM	NM_000057.3	c.968A>G	p.Lys323Arg	0.5	15			3
				PPM1D	NM_003620.3	c.1349delT	p.Leu450fs	0.39	17			2
				JMJD1C	NM_032776.2	c.1703A>T	p.Asp568Val	0.45	10			3
									1	q	Gain	CNV Tier 2
				EPHA5	NM_001281765.2	c.1052C>A	p.Thr351Lys	0.45	4			3
				INPP4B	NM_001101669.1	c.1381T>C	p.Phe461Leu	0.44	4			3
				FANCA	NM_000135.2	c.3157C>T	p.Arg1053Cys	0.48	16			3
				KIT	NM_000222.2	c.1594G>A	p.Val532Ile	0.46	4			3
				PIK3CA	NM_006218.2	c.1624G>A	p.Glu542Lys	0.41	3			2
B36	Brain Tumor	Midline Glioma	Yes						1	p	Gain	CNV Tier 2	Yes	No	Yes	Yes	Yes	No
				ACVR1	NM_001105.4	c.982G>T	p.Gly328Trp	0.44	2			2
				PIK3CA	NM_006218.2	c.1624G>A	p.Glu542Lys	0.23	3			2
									2	Whole Chromosome	Gain	CNV Tier 2
				H3F3A	NM_002107.4	c.83A>T	p.Lys28Met	0.53	1			1A
				JAK3	NM_000215.3	c.1505C>T	p.Pro502Leu	0.41	19			3
				CIC	NM_001304815.1	c.565C>A	p.Pro189Thr	0.5	19			3
				IRS2	NM_003749.2	c.2452G>A	p.Gly818Arg	0.47	13			3
									10	p	Loss	CNV Tier 2
				PTEN	NM_000314.6	c.1027-2A>C		0.1	10			2
				CIC	NM_001304815.1	c.206G>A	p.Arg69Gln	0.47	19			3
				PTEN	NM_000314.6	c.493G>A	p.Gly165Arg	0.16	10			2
				BARD1	NM_000465.3	c.1109G>T	p.Arg370Leu	0.44	2			3
				KMT2C	NM_170606.2	c.7642G>T	p.Val2548Phe	0.47	7			3
B103b	Brain Tumor	Midline Glioma	No	MSH2	NM_000251.2	c.1906G>C	p.Ala636Pro	0.94	2			1B	Yes	No	Yes	Yes	No	Yes
				TP53	NM_000546.5	c.847C>T	p.Arg283Cys	0.87	17			1B
				ATRX	NM_000489.4	c.6589C>T	p.Arg2197Cys	0.92	X			3
				ARID1B	NM_020732.3	c.1397G>A	p.Gly466Asp	0.07	6			3
				FLCN	NM_144997.5	c.1285delC	p.His429Thrfs*39	0.46	17			2
									6	p	Loss	CNV Tier 2
									2	p	LOH	CNV Tier 2
				TP53					17	p	Loss	CNV Tier 2
				ATM	NM_000051.3	c.1071delT	p.Phe357Leufs*33	0.12	11			3
				H3F3A	NM_002107.4	c.83A>T	p.Lys28Met	0.36	1			1A
				NF1	NM_001042492.2	c.3739_3742delTTTG	p.Phe1247Ilefs*18	0.44	17			2
				PIK3CA	NM_006218.2	c.1624G>A	p.Glu542Lys	0.46	3			2
				PPM1D	NM_003620.3	c.1349delT	p.Leu450*	0.42	17			2
				PTEN	NM_000314.6	c.235G>A	p.Ala79Thr	0.16	10			3
				ASXL1	NM_015338.5	c.1934delG	p.Gly645Valfs*58	0.38	20			2
									11	Whole Chromosome	Loss	CNV Tier 2
				BCOR	NM_017745.5	c.2251_2252delGA	p.Arg752Serfs*19	0.48	X			2
				MTOR	NM_004958.3	c.3452A>G	p.Tyr1151Cys	0.45	1			3
									6	p	Gain	CNV Tier 2
				GATA2	NM_001145661.1	c.786C>G	p.Ser262Arg	0.49	3			3
				NF1	NM_001042492.2	c.4600C>T	p.Arg1534*	0.37	17			2
				ERBB2	NM_004448.3	c.3007A>G	p.Thr1003Ala	0.05	17			3
				MCL1	NM_021960.4	c.895G>T	p.Val299Leu	0.48	1			3
B41	Brain Tumor	Midline Glioma	Yes						1	p	Loss	CNV Tier 2	Yes	No	Yes	Yes	No	No
				MAP2K4	NM_003010.3	c.25_26insCC	p.Gly9Alafs*17		17			3
									12	Whole Chromosome	Gain	CNV Tier 2
									4	p	Gain	CNV Tier 2
									13	p	Gain	CNV Tier 2
				ASXL1	NM_015338.5	c.1934dup	p.Gly646Trpfs*12		20			2
									16	p	Gain	CNV Tier 2
				H3F3A	NM_002107.4	c.83A>T	p.Lys28Met		1			1A
				PIK3CA	NM_006218.2	c.1049A>G	p.Asp350Gly		3			2
									4	p	Loss	CNV Tier 2
				PIK3CG	NM_002649.3	c.550C>T	p.Arg184Cys		7			3
									7	Whole Chromosome	Gain	CNV Tier 2
									8	Whole Chromosome	Gain	CNV Tier 2
									1	p	Gain	CNV Tier 2
				PDGFRA	NM_006206.4	c.2544C>A	p.Asn848Lys		4			3
									14	p	Gain	CNV Tier 2
									19	Whole Chromosome	Gain	CNV Tier 2
B26	Brain Tumor	Midline Glioma	Yes	NOTCH1	NM_017617.3	c.2813G>A	p.R938Q	0.48	9			3	Yes	No	Yes	Yes	Yes	Yes
									17	q	LOH	CNV Tier 2
				PAX5	NM_001280549.1	c.917A>C	p.Q306P	0.471	9			3
				NF1		c.6650_6704+11del			17			2
				PIK3CA	NM_006218.2	c.1624G>A	p.E542K	0.205	3			2
									17	q	Loss	CNV Tier 2
				NOTCH1	NM_017617.3	c.7289G>C	p.G2430A	0.44	9			3
									13	Whole Chromosome	Loss	CNV Tier 2
									16	Whole Chromosome	Loss	CNV Tier 2
				FLT1	NM_002019.4	c.3244G>A	p.V1082M	0.07	13			3
									1	q	Gain	CNV Tier 2
				TP53	NM_000546.5	c.1024C>T	p.R342*	0.94	17			2
									4	q	Loss	CNV Tier 2
				TP53	NM_000546.5	c.1024C>T	p.R303*	0.936				2
				KMT2C	NM_170606.2	c.22A>T	p.S8C	0.07	7			3
				PDCD1					2	q	Loss	CNV Tier 2
									4	p	Loss	CNV Tier 2
				H3F3A	NM_002107.4	c.83A>T	p.K28M	0.444	1			2
				NF1	NM_001042492.2	c.6653_6704+69del	p.R2218Nfs*30	0.46	17			2
				KMT2C	NM_170606.2	c.16G>A	p.D6N	0.08	7			3
									17	p		CNV Tier 2
				NF1	NM_001042492.2	c.6653_6704+69del		0.455				2
				KMT2C	NM_170606.2	c.2335G>A	p.A779T	0.071	7			3
									17	p	LOH	CNV Tier 2
				TP53		c.907C>T	p.R303*		17			2
L65	Liquid Tumor	Lymphoma (B)	Yes	JAK2					9	p	Amplified	CNV Tier 2	Yes	No	No	No	No	No
				ABL1	NM_007313.2	c.1475G>A	p.R492Q	0.513				3
B102a	Brain Tumor	Neuronal/Mixed Neuronal-Glial Tumors	Yes	MED12	NM_005120.2	c.2450G>A	p.Arg817His	0.46	X			3	No	No	No	No	No	Yes
				RICTOR	NM_152756.4	c.1694A>G	p.Tyr565Cys	0.36	5			3
				CIC	NM_015125.4	c.3695C>T	p.Pro1232Leu	0.56	19			3
				ARID1B	NM_020732.3	c.2149C>A	p.Gln717Lys	0.42	6			3
				KDM5C	NM_004187.3	c.1557G>A	p.Trp519*	0.44	X			2
				KMT2A	NM_005933.3	c.44C>T	p.Thr15Ile	0.06	11			3
B38	Brain Tumor	Neuronal/Mixed Neuronal-Glial Tumors	Yes	FGFR1	NM_023110.2	c.1966A>G		0.25	8			2	Yes	No	Yes	Yes	No	Yes
				NF1	NM_001042492.2	c.3467A>G		0.59	17			1B
B77	Brain Tumor	Neuronal/Mixed Neuronal-Glial Tumors	Yes	FGFR2-INA								Fusion Tier 2	Yes	No	Yes	Yes	No	No
				CCNE1	NM_001238.3	c.247G>C	p.Asp83His	0.44	19			3
				ERBB2	NM_004448.3	c.607C>T	p.Arg203Cys	0.44	17			3
				NOTCH1	NM_017617.4	c.1787C>T	p.Thr596Met	0.46	9			3
B24	Brain Tumor	Neuronal/Mixed Neuronal-Glial Tumors	No						11	p	Loss	CNV Tier 2	Yes	No	Yes	No	No	Yes
				FAM46C	NM_017709.3	c.706C>A	p.P236T	0.48	1			3
				FGFR2-INA								Fusion Tier 2
									3	Whole Chromosome	Gain	CNV Tier 2
									20	Whole Chromosome	Gain	CNV Tier 2
									8	Whole Chromosome	Loss	CNV Tier 2
									10	Whole Chromosome	Loss	CNV Tier 2
									16	Whole Chromosome	Loss	CNV Tier 2
				IRS2					13	q	Loss	CNV Tier 2
				FGFR2-INA								Fusion Tier 2
				ATM	NM_000051.3	c.3802delG	p.V1268*	0.53	11			2
									7	p	Gain	CNV Tier 2
				BLM					15	q	Gain	CNV Tier 2
				HNF1A-RB1					13	q	LOH	CNV Tier 2
									22	Whole Chromosome	Gain	CNV Tier 2
									2	p	Loss	CNV Tier 2
				NOTCH2	NM_024408.3	c.6363G>C	p.K2121N	0.46	1			3
				IL7R-RAD50					5	p	Gain	CNV Tier 2
				SDHC	NM_003001.3	c.98C>T	p.T33M	0.4	1			3
L15	Liquid Tumor	AML	Yes	JAK1	NM_002227.3	c.2347C>T	p.Leu783Phe	0.06	1			2	Yes	No	No	No	No	No
				GATA1	NM_002049.3	c.159_171dup	p.Ala58Hisfs*14	0.38	X			1A
				SETD2	NM_014159.6	c.2032G>A	p.Gly678Arg	0.47	3			3
				GATA1	NM_002049.3	c.142_149dup	p.Ser51Leufs*89	0.16	X			1A
				CCND3	NM_001760.4	c.774_775delCTinsTG	p.AlaSer258AlaAla	1	6			3
				SRSF2	NM_003016.4	c.284C>G	p.Pro95Arg	0.06	17			2
				MPL	NM_005373.2	c.677C>A	p.Ser226Tyr	0.52	1			3
				TERT-CLPTM1L								Fusion Tier 3
									21	Whole Chromosome	Gain	CNV Tier 1A
L88	Liquid Tumor	B-ALL	Yes	EPOR	NM_000121.3	c.1422_1430delGGGAGCCCA	p.A476_G478del	0.46	19			3	Yes	No	No	No	No	No
									X	Whole Chromosome	Loss	CNV Tier 1A
				EPOR	NM_000121.3	c.1422_1430delGGGAGCCCA	p.A476_G478del	0.46				3
				IDH1	NM_001282387.1	c.58C>T	p.R20*	0.491	2			3
				JAK2	NM_004972.3	c.2047A>G	p.R683G	0.342	9			2
				BCL11B					14	q	Loss	CNV Tier 1A
				BCL11B					14	q	Loss	CNV Tier 1A
									X	Whole Chromosome	Gain	CNV Tier 1A
									21	Whole Chromosome	Gain	CNV Tier 1A
									21	Whole Chromosome	Gain	CNV Tier 1A
S21	Solid Tumor (Non-CNS)	Papillary Thyroid Carcinoma	Yes	TSHR	NM_000369.2	c.1897G>T	p.Asp633Tyr	0.31	14			2	No	No	No	No	No	No
				MTOR	NM_004958.3	c.3026G>A	p.Arg1009Gln	0.45	1			3
				NOTCH1	NM_017617.4	c.3835C>T	p.Arg1279Cys	0.47	9			3
				EZH2	NM_004456.4	c.1936T>A	p.Tyr646Asn	0.28	7			2
B19	Brain Tumor	Ependymoma	Yes	ESR1	NM_001122742.1	c.805C>T	p.R269C	0.51	6			3	No	No	No	No	No	No
				SETD2	NM_014159.6	c.1412G>A	p.R471K	0.47	3			3
B104a	Brain Tumor	Ependymoma	No						16	q	Loss	CNV Tier 2	No	No	No	No	No	Yes
									1	q	Gain	CNV Tier 2
				SMO	NM_005631.4	c.74A>G	p.D25G	0.484				3
									6	q	Loss	CNV Tier 2
				TSC2	NM_000548.3	c.2956G>A	p.V986M	0.483				3
									22	q	Loss	CNV Tier 2
				NF2	NM_181832.2	c.662_665delACTT	p.Y221Lfs*29	0.958				2
				APC					5	q	Loss	CNV Tier 2
									2	q	Loss	CNV Tier 2
B104b	Brain Tumor	Ependymoma	No						2	p	Loss	CNV Tier 2	Yes	No	Yes	Yes	No	No
									1	p	Gain	CNV Tier 2
									16	Whole Chromosome	Loss	CNV Tier 2
									9	p	Loss	CNV Tier 2
									10	p	Loss	CNV Tier 2
									18	Whole Chromosome	Loss	CNV Tier 2
									2	p	LOH	CNV Tier 2
									20	Whole Chromosome	Loss	CNV Tier 2
									22	Whole Chromosome	Loss	CNV Tier 2
									1	p	LOH	CNV Tier 2
									11	Whole Chromosome	Loss	CNV Tier 2
									6	p	Loss	CNV Tier 2
									4	p	Loss	CNV Tier 2
									21	Whole Chromosome	Loss	CNV Tier 2
				TSC2	NM_000548.4	c.2956G>A	p.Val986Met	0.64	16			3
									15	Whole Chromosome	Loss	CNV Tier 2
									10	p	LOH	CNV Tier 2
									4	p	LOH	CNV Tier 2
									12	Whole Chromosome	Loss	CNV Tier 2
				EP300	NM_001429.3	c.6798_6800delGCA	p.Gln2267del	0.31	22			3
									3	Whole Chromosome	Loss	CNV Tier 2
				ARID1B	NM_020732.3	c.2149C>A	p.Gln717Lys	0.08	6			3
									6	Whole Chromosome	Loss	CNV Tier 2
				NF2	NM_000268.3	c.93_97delCGAGA	p.Glu32fs*15	0.5	22			2
									12	Whole Chromosome	Gain	CNV Tier 2
									22	Whole Chromosome	Loss	CNV Tier 2
				RICTOR	NM_152756.4	c.1694A>G	p.Tyr565Cys	0.54	5			3
				KDM5C	NM_004187.3	c.1557G>A	p.Trp519*	0.5	X			2
				MED12	NM_005120.2	c.2450G>A	p.Arg817His	0.49	X			3
				CIC	NM_015125.4	c.3695C>T	p.Pro1232Leu	0.48	19			3
B53	Brain Tumor	Ependymoma	No	APC	NM_000038.5	c.7399C>A	p.Pro2467Thr	0.5	5			3	Yes	No	No	No	No	No
				TNFRSF14	NM_003820.3	c.272G>C	p.Ser91Thr	0.45	1			3
				APC	NM_000038.5	c.5026A>G	p.Arg1676Gly	0.43	5			3
									9	p	Loss	CNV Tier 2
				TERT					5	p	Loss	CNV Tier 2
				BARD1	NM_000465.3	c.1224G>A	p.Met408Ile	0.44	2			3
									16	p	Loss	CNV Tier 2
				ATRX	NM_000489.4	c.1880G>A	p.Cys627Tyr	1	X			3
				APC	NM_000038.5	c.7573C>T	p.Arg2525Cys	0.4	5			3
									1	p	Gain	CNV Tier 2
B58	Brain Tumor	Ependymoma	Yes	CARD11	NM_032415.5	c.2060C>T	p.Ala687Val	0.32	7			3	Yes	No	Yes	Yes	No	No
									5	Whole Chromosome		CNV Tier 2
									22	Whole Chromosome	Gain	CNV Tier 2
				C11orf95-RELA								Fusion Tier 1A
									18	Whole Chromosome	Loss	CNV Tier 2
									14	Whole Chromosome	Gain	CNV Tier 2
									13	Whole Chromosome	Gain	CNV Tier 2
									15	Whole Chromosome	Gain	CNV Tier 2
									19	Whole Chromosome	Gain	CNV Tier 2
				EPHB1	NM_004441.4	c.52A>G	p.Met18Val	0.58	3			3
									6	Whole Chromosome	Gain	CNV Tier 2
									17	Whole Chromosome	Gain	CNV Tier 2
									10	Whole Chromosome	Gain	CNV Tier 2
									7	Whole Chromosome	Gain	CNV Tier 2
									1	Whole Chromosome	Gain	CNV Tier 2
				ATR	NM_001184.3	c.7260A>T	p.Lys2420Asn	0.67	3			3
									16	Whole Chromosome	Gain	CNV Tier 2
									4	Whole Chromosome		CNV Tier 2
									12	Whole Chromosome	Gain	CNV Tier 2
									7	Whole Chromosome		CNV Tier 2
									8	Whole Chromosome		CNV Tier 2
				CDKN2A					9	Whole Chromosome	Loss	CNV Tier 2
									3	Whole Chromosome	Gain	CNV Tier 2
									11	Whole Chromosome	Gain	CNV Tier 2
				MEN1					11	q	Gain	CNV Tier 2
									X	Whole Chromosome	Loss	CNV Tier 2
									2	Whole Chromosome	Loss	CNV Tier 2
B96	Brain Tumor	Ependymoma	Yes	JAK2	NM_004972.3	c.1711G>A	p.Gly571Ser	0.39	9			2	No	No	No	No	No	No
				NFE2L2	NM_006164.4	c.529T>G	p.Leu177Val	0.5	2			3
				PLAGL1-FOXO1								Fusion Tier 3
				TSHR	NM_000369.2	c.145A>G	p.Ser49Gly	0.44	14			3
				GSK3B	NM_002093.3	c.1187G>A	p.Arg396Gln	0.44	3			3
				MPL	NM_005373.2	c.677C>A	p.Ser226Tyr	0.47	1			3
B59	Brain Tumor	Ependymoma	Yes						11	Whole Chromosome	Gain	CNV Tier 2	Yes	Yes	Yes	Yes	No	No
									10	Whole Chromosome	Gain	CNV Tier 2
				IDH1	NM_005896.3	c.622T>C	p.Tyr208His	0.48	2			3
				JAK2					9	p	Loss	CNV Tier 2
									17	Whole Chromosome	Gain	CNV Tier 2
									8	Whole Chromosome	Gain	CNV Tier 2
				TP63	NM_003722.4	c.688G>C	p.Val230Leu	0.47	3			3
									20	Whole Chromosome	Gain	CNV Tier 2
									18	Whole Chromosome	Gain	CNV Tier 2
				YAP1-MAML2								Fusion Tier 2
				KMT2C	NM_170606.2	c.12239T>C	p.Ile4080Thr	0.55	7			3
									X	p	Loss	CNV Tier 2
				JAK3	NM_000215.3	c.2773C>A	p.Arg925Ser	0.51	19			3
									7	Whole Chromosome	Gain	CNV Tier 2
				STK11	NM_000455.4	c.667G>A	p.Glu223Lys	0.4	19			3
									2	Whole Chromosome	Gain	CNV Tier 2
									6	Whole Chromosome	Gain	CNV Tier 2
S83	Solid Tumor (Non-CNS)	Sarcoma - Other	Yes						7	Whole Chromosome	Gain	CNV Tier 2	No	No	No	No	No	Yes
									20	Whole Chromosome	Gain	CNV Tier 2
									1	p	Gain	CNV Tier 2
				KMT2C	NM_170606.2	c.5375A>G	p.H1792R	0.533				3
				KMT2C	NM_170606.2	c.5587C>G	p.P1863A	0.551				3
									X	p	Loss	CNV Tier 2
									17	q	Gain	CNV Tier 2
				PRDM1	NM_001198.3	c.1222G>C	p.A408P	0.447				3
				U2AF1	NM_001025204.1	c.473C>T	p.S158L	0.056				3
				TP53	NM_001126114.2	c.331_365dup	p.T123Wfs*12	0.427				1B
									17	Whole Chromosome	LOH	CNV Tier 2
									21	Whole Chromosome	Gain	CNV Tier 2
S16	Solid Tumor (Non-CNS)	Ewing Sarcoma	Yes	EWSR1-FLI1								Fusion Tier 1A	Yes	No	Yes	No	No	No
									15	Whole Chromosome	Gain	CNV Tier 2
				STAG2	NM_001042749.2	c.1701dupT	p.A568Cfs*20	0.79	X			2
				JMJD1C	NM_032776.2	c.7131G>T	p.R2377S	0.45	10			3
				SMARCA4	NM_001128844.1	c.1007C>T	p.P336L	0.52	19			3
									5	p	Gain	CNV Tier 2
									10	p	Loss	CNV Tier 2
									12	Whole Chromosome	Gain	CNV Tier 2
				APC	NM_001127511.1	c.6873A>T	p.Q2291H	0.49	5			3
									2	Whole Chromosome	Gain	CNV Tier 2
				APC	NM_001127511.1	c.1631T>C	p.I544T	0.49	5			3
				FLT3	NM_004119.2	c.1759A>C	p.N587H	0.52	13			3
S48	Solid Tumor (Non-CNS)	Ewing Sarcoma	Yes	NTRK1	NM_002529.3	c.2282G>A	p.R761Q	0.48	1			3	Yes	No	Yes	No	No	No
				EWSR1-FLI1								Fusion Tier 1A
				PDGFRB	NM_002609.3	c.1315C>T	p.R439W	0.44	5			3
				IGF1R	NM_000875.4	c.3304C>T	p.P1102S	0.48	15			3
				CDKN2A					9	p	Loss	CNV Tier 2
				XPO1	NM_003400.3	c.2714C>G	p.A905G	0.45	2			3
				RUNX1	NM_001001890.2	c.973G>C	p.A325P	0.48	21			3
				CDKN2A	NM_001195132.1	c.224_225delCC	p.P75Rfs*44	0.34	9			2
				ERBB4	NM_005235.2	c.484C>T	p.H162Y	0.44	2			3
				MSH2	NM_000251.2	c.435T>G	p.I145M	0.47	2			3
				MET	NM_001127500.1	c.1039G>A	p.A347T	0.47	7			3
S45	Solid Tumor (Non-CNS)	Ewing Sarcoma	Yes						8	Whole Chromosome	Gain	CNV Tier 2	Yes	No	No	No	No	No
									13	p	Gain	CNV Tier 2
				EWSR1-FLI1								Fusion Tier 1A
									1	p	Gain	CNV Tier 2
				MYC	NM_002467.4	c.782C>G	p.Pro261Arg	0.29	8			3
				ABL1	NM_005157.5	c.1058A>G	p.Tyr353Cys	0.48	9			3
				TSHR	NM_000369.2	c.1783G>A	p.Val595Ile	0.43	14			3
									19	Whole Chromosome	Gain	CNV Tier 2
				BCOR	NM_017745.5	c.2396A>G	p.Lys799Arg	0.45	X			3
				RAF1					3	p	Gain	CNV Tier 2
									21	Whole Chromosome	Gain	CNV Tier 2
				APC	NM_000038.5	c.6173G>A	p.Gly2058Asp	0.5	5			3
S91	Solid Tumor (Non-CNS)	Ewing Sarcoma	Yes	PTCH1	NM_000264.3	c.4014_4034del	p.Trp1339_Arg1345del	0.25	9			3	Yes	No	No	No	No	No
				EWSR1-FLI1								Fusion Tier 1A
S78	Solid Tumor (Non-CNS)	Ewing Sarcoma	Yes						1	p	LOH	CNV Tier 2	Yes	No	Yes	No	No	Yes
				NTRK2	NM_006180.4	c.2346C>G	p.I782M	0.41	9			3
				PAX5	NM_016734.2	c.638C>T	p.S213L	0.48	9			3
				MPL	NM_005373.2	c.117G>T	p.K39N	0.47	1			2
									12	Whole Chromosome	Gain	CNV Tier 2
									20	Whole Chromosome	Gain	CNV Tier 2
									8	Whole Chromosome	Gain	CNV Tier 2
				RET					10	q	Loss	CNV Tier 2
				TP53	NM_001126114.2	c.657_668delCTATGAGCCGCC	p.Y220_P223del	0.78	17			2
				TP53	NM_001126114.2	c.657_668delCTATGAGCCGCC	p.Y220_P223del	0.778				2
				STAG2	NM_001042749.2	c.2184+1G>T		0.88	X			2
									17	Whole Chromosome	LOH	CNV Tier 2
				EWSR1-FLI1								Fusion Tier 1A
									11	p	LOH	CNV Tier 2
				PIK3R1	NM_181523.2	c.716C>T	p.T239M	0.5	5			3
				EWSR1-FLI1								Fusion Tier 1A
S15	Solid Tumor (Non-CNS)	Ewing Sarcoma	No	KDM6A	NM_021140.3	c.2744T>C	p.Leu915Ser	0.49	X			3	Yes	No	No	No	No	No
									17	p	Gain	CNV Tier 2
				EWSR1-FLI1								Fusion Tier 1A
				MYCN	NM_005378.5	c.-54T>C		0.12	2			3
S17	Solid Tumor (Non-CNS)	Ewing Sarcoma	Yes	BCORL1	NM_021946.4	c.3641G>A	p.Arg1214His	0.58	X			3	Yes	No	No	No	No	No
									X	Whole Chromosome	Gain	CNV Tier 2
									21	Whole Chromosome	Gain	CNV Tier 2
				NOTCH1	NM_017617.4	c.7585G>A	p.Val2529Ile	0.45	9			3
									8	Whole Chromosome	Gain	CNV Tier 2
									1	p	Loss	CNV Tier 2
				KMT2C	NM_170606.2	c.11422A>G	p.Asn3808Asp	0.49	7			3
									20	p	Gain	CNV Tier 2
				EWSR1-FLI1								Fusion Tier 1A
				WHSC1	NM_133335.3	c.662A>G	p.Asn221Ser	0.47	4			3
									12	Whole Chromosome	Gain	CNV Tier 2
				BRCA1	NM_007294.3	c.1607C>G	p.Thr536Ser	0.47	17			3
				RNF43	NM_017763.5	c.172A>G	p.Thr58Ala	0.48	17			3
				FGF3	NM_005247.2	c.453A>C	p.Arg151Ser	0.42	11			3
S20	Solid Tumor (Non-CNS)	Carcinoma - Other	Yes	NOTCH2	NM_024408.3	c.859C>G	p.P287A	0.45	1			3	Yes	No	No	No	Yes	No
				DNAJB1-PRKACA								Fusion Tier 1A
S122	Solid Tumor (Non-CNS)	Carcinoma - Other	No						1	p	Gain	CNV Tier 2	No	No	No	No	No	No
									10	Whole Chromosome	Gain	CNV Tier 2
				DNAJB1-PRKACA								Fusion Tier 1A
									9	Whole Chromosome	Gain	CNV Tier 2
				CRLF2					X	p	Gain	CNV Tier 2
				MSH2					2	p	Gain	CNV Tier 2
				MYC					8	q	Gain	CNV Tier 2
									6	p	Gain	CNV Tier 2
				SMO	NM_005631.4	c.583G>A	p.V195M	0.47	7			3
									16	Whole Chromosome	Gain	CNV Tier 2
									15	p	Gain	CNV Tier 2
									13	p	Gain	CNV Tier 2
L54	Liquid Tumor	Lymphoma (B)	Yes	PDGFRA	NM_006206.4	c.3228C>G	p.Ile1076Met	0.48	4			3	No	No	No	No	No	No
				DOT1L	NM_032482.2	c.4259T>C	p.Leu1420Pro	0.49	19			3
				PBRM1	NM_018313.4	c.4177C>A	p.Pro1393Thr	0.45	3			3
L114	Liquid Tumor	Lymphoma (B)	Yes	IRS2	NM_003749.2	c.1112C>T	p.Ala371Val	0.43	13			3	No	No	No	No	No	No
				MAP2K1	NM_002755.3	c.157T>G	p.Phe53Val	0.06	15			2
				BRCA2	NM_000059.3	c.4376A>G	p.Asn1459Ser	0.56	13			3
				TNFRSF14	NM_003820.3	c.500dupC	p.Thr169Aspfs*65	0.21	1			2
				MAP3K1	NM_005921.1	c.2665G>C	p.Val889Leu	0.51	5			3
				AMER1	NM_152424.3	c.2863G>A	p.Ala955Thr	1	X			3
				NUDT15	NM_018283.2	c.415C>T	p.Arg139Cys	0.42	13			1B
L125b	Liquid Tumor	Lymphoma (B)	Yes	NOTCH2	NM_024408.3	c.226G>A	p.Gly76Ser	0.05	1			3	No	No	No	No	No	No
				GNAS	NM_001309883.1	c.1058A>G	p.Gln353Arg	0.38	20			3
				RICTOR	NM_152756.4	c.3085A>G	p.Thr1029Ala	0.4	5			3
B48	Brain Tumor	Neuronal/Mixed Neuronal-Glial Tumors	Yes						13	p	Gain	CNV Tier 2	Yes	No	Yes	Yes	No	No
									16	Whole Chromosome	Gain	CNV Tier 2
									7	Whole Chromosome	Gain	CNV Tier 2
				TERT					5	p	Gain	CNV Tier 2
				KMT2A					11	p	Loss	CNV Tier 2
				NOTCH1					9	p	Gain	CNV Tier 2
				MLH1	NM_000249.3	c.283T>G		0.6	3			3
									9	p	Loss	CNV Tier 2
				BRAF	NM_004333.4	c.1799T>A		0.28	7			2
									19	Whole Chromosome	Gain	CNV Tier 2
				MITF					3	p	Loss	CNV Tier 2
				ARID1A	NM_006015.4	c.5704C>T		0.5	1			3
				TSC2	NM_000548.4	c.5051C>T		0.47	16			3
				DDR2	NM_006182.2	c.2068A>G		0.46	1			3
									14	Whole Chromosome	Loss	CNV Tier 2
									5	p	Gain	CNV Tier 2
				IKBKE	NM_014002.3	c.1207G>A		0.48	1			3
B56	Brain Tumor	Neuronal/Mixed Neuronal-Glial Tumors	Yes	CIC	NM_001304815.1	c.577A>T	p.Thr193Ser	0.56	19			3	Yes	No	Yes	Yes	No	No
				BRAF	NM_004333.4	c.1799T>A	p.Val600Glu	0.2	7			2
				AXIN1	NM_003502.3	c.2143G>T	p.Glu715*	0.06	16			3
B75	Brain Tumor	Neuronal/Mixed Neuronal-Glial Tumors	Yes						5	Whole Chromosome	Gain	CNV Tier 2	Yes	No	Yes	Yes	No	No
				FGFR1					8	Whole Chromosome	Gain	CNV Tier 2
				NSD2	NM_133335.3	c.1692C>A	p.Asp564Glu	0.1	4			3
									7	p	Gain	CNV Tier 2
				KIAA1549-BRAF								Fusion Tier 1A
				RICTOR	NM_152756.4	c.1694A>G	p.Tyr565Cys	0.38	5			3
S88	Solid Tumor (Non-CNS)	Neuroblastic Tumor	Yes	MUTYH	NM_001128425.1	c.925C>T	p.R309C	0.48	1			3	Yes	No	No	Yes	No	No
				FGFR3					4	p	Loss	CNV Tier 2
S42	Solid Tumor (Non-CNS)	Neuroblastic Tumor	No	VHL	NM_000551.3	c.241C>T	p.P81S	0.48	3			3	No	No	No	No	No	No
				NTRK1	NM_002529.3	c.295G>A	p.V99M	0.5	1			3
				PTPN11	NM_002834.3	c.14+2T>G		0.06	12			3
				FBXW7	NM_033632.3	c.394A>G	p.S132G	0.478				3
S101	Solid Tumor (Non-CNS)	Germ Cell Tumor	Yes						13	Whole Chromosome	LOH	CNV Tier 1A	No	No	No	No	Yes	Yes
									1	Whole Chromosome	Gain	CNV Tier 1A
				KRAS	NM_033360.3	c.35G>A	p.G12D	0.45	12			2
									4	Whole Chromosome	LOH	CNV Tier 1A
									6	p	Gain	CNV Tier 1A
				NTRK3	NM_001007156.2	c.412C>T	p.R138W	0.51	15			3
				FOXP1	NM_001244808.1	c.643C>G	p.P215A	0.53	3			3
				PTEN	NM_001304717.2	c.385G>A	p.G129R	0.71	10			2
									20	Whole Chromosome	Gain	CNV Tier 1A
									22	Whole Chromosome	Gain	CNV Tier 1A
									14	Whole Chromosome	LOH	CNV Tier 1A
				TP53	NM_001126114.2	c.841G>T	p.D281Y	0.69	17			2
									7	Whole Chromosome	Gain	CNV Tier 1A
									3	p	LOH	CNV Tier 1A
									5	Whole Chromosome	LOH	CNV Tier 1A
									17	Whole Chromosome	Gain	CNV Tier 1A
									12	p	Gain	CNV Tier 1A
									15	Whole Chromosome	Gain	CNV Tier 1A
									3	p	Gain	CNV Tier 1A
									9	Whole Chromosome	Gain	CNV Tier 1A
									16	Whole Chromosome	Gain	CNV Tier 1A
				KDM5A	NM_001042603.2	c.2792G>T	p.G931V	0.14	12			3
									21	Whole Chromosome	Gain	CNV Tier 1A
									19	Whole Chromosome	Gain	CNV Tier 1A
									2	p	Gain	CNV Tier 1A
S34	Solid Tumor (Non-CNS)	Other Intermediate tumors	Yes	RB1	NM_000321.2	c.562G>A	p.Ala188Thr	0.06	13			3	Yes	No	No	No	No	No
				BARD1	NM_000465.3	c.2066A>G	p.Asp689Gly	0.45	2			3
				INPP4B	NM_003866.2	c.1258C>A	p.Leu420Ile	0.05	4			3
				H3F3A	NM_002107.4	c.103G>T	p.Gly35Trp	0.31	1			2
S148a	Solid Tumor (Non-CNS)	Other Intermediate tumors	Yes	ERBB3	NM_001982.3	c.89C>T	p.P30L	0.476	12			3	No	No	No	No	No	No
				NOTCH2	NM_024408.3	c.74-2A>G		0.176	1			3
				STK11	NM_000455.4	c.1031T>C	p.L344P	0.459	19			3
S148b	Solid Tumor (Non-CNS)	Other Intermediate tumors	No	ERBB3	NM_001982.3	c.89C>T	p.P30L	0.463	12			3	No	No	No	No	No	No
				STK11	NM_000455.4	c.1031T>C	p.L344P	0.504	19			3
				KMT2C	NM_170606.2	c.12524A>G	p.N4175S	0.12	7			3
				NOTCH2	NM_024408.3	c.74-2A>G		0.18				3
S138	Solid Tumor (Non-CNS)	Other Intermediate tumors	Yes	HNF1A	NM_001306179.1	c.1576G>A	p.D526N	0.427	12			3	Yes	No	No	No	Yes	Yes
				NOTCH2	NM_024408.3	c.6944T>A	p.I2315N	0.498	1			3
				ASXL1	NM_015338.5	c.2593G>A	p.E865K	0.513	20			3
				MYCN	NM_001293228.1	c.1093C>G	p.P365A	0.485	2			3
				SMO	NM_005631.4	c.74A>G	p.D25G	0.453	7			3
				SDHA	NM_001294332.1	c.91C>T	p.R31*	0.553	5			2
				APC	NM_001127511.2	c.8335A>G	p.S2797G	0.524				3
				ATM	NM_000051.3	c.8296G>A	p.V2766I	0.479	11			3
				APC	NM_001127511.1	c.8389A>G	p.S2797G		5			3
									19	p	Loss	CNV Tier 3
B51	Brain Tumor	Low grade glioma	Yes	CARD11	NM_032415.5	c.2298G>T	p.Glu766Asp	0.4	7			3	Yes	No	Yes	Yes	No	No
				KDM5A	NM_001042603.2	c.3469C>T	p.Arg1157Cys	0.38	12			3
				TET2	NM_001127208.2	c.3583A>G	p.Ile1195Val	0.48	4			3
				GTF2I-BRAF								Fusion Tier 2
				TOP1	NM_003286.3	c.544_549delGATAAA	p.Asp182_Lys183del	0.41	20			3
				PTCH1	NM_000264.3	c.1664A>G	p.Asn555Ser	0.49	9			3
				DAXX	NM_001350.4	c.350G>A	p.Arg117Gln	0.44	6			3
B47	Brain Tumor	Hemangioblastoma	Yes	MAP3K1	NM_005921.1	c.14_16dupCGG		0.39	5			3	Yes	No	Yes	Yes	No	Yes
				KIT	NM_000222.2	c.157G>A		0.48	4			3
				MRE11A	NM_005591.3	c.1811G>C		0.38	11			3
				TNFAIP3	NM_006290.3	c.551G>A		0.46	6			3
				ARID1B	NM_020732.3	c.1069_1071dupGGC		0.31	6			3
				DDR2	NM_006182.2	c.1432C>T		0.48	1			3
				VHL					3	p	Loss	CNV Tier 2
S11	Solid Tumor (Non-CNS)	Other Intermediate tumors	Yes	ATR	NM_001184.3	c.326G>A	p.Arg109Gln	0.42	3			3	Yes	No	No	No	No	No
				BRCA2	NM_000059.3	c.6877T>C	p.Phe2293Leu	0.47	13			3
				JAK2	NM_004972.3	c.3187C>T	p.Arg1063Cys	0.55	9			3
				KRAS	NM_033360.3	c.168delins13	p.Asp57_Thr58insIleGlyTyrAsp	0.06	12			2
S67	Solid Tumor (Non-CNS)	Hepatoblastoma	Yes	GNAS	NM_000516.4	c.601C>T	p.R201C	0.36	20			2	No	No	No	No	No	No
				KMT2A	NM_001197104.1	c.10327G>A	p.A3443T	0.45	11			3
									4	p	Loss	CNV Tier 2
				ERBB2	NM_001289936.1	c.2305C>T	p.R769C	0.48	17			3
									8	Whole Chromosome	Gain	CNV Tier 2
									2	Whole Chromosome	Gain	CNV Tier 2
									1	p	Gain	CNV Tier 2
				KDM5C	NM_004187.3	c.394C>T	p.R132C	0.37	X			3
S10	Solid Tumor (Non-CNS)	Hepatoblastoma	Yes						6	p	Gain	CNV Tier 2	No	No	No	No	No	No
									22	Whole Chromosome	Gain	CNV Tier 2
				RNF43	NM_017763.5	c.1660C>T	p.Arg554Trp	0.29	17			3
									3	Whole Chromosome	Gain	CNV Tier 2
				FBXW7					4	q	Loss	CNV Tier 2
									5	Whole Chromosome	Gain	CNV Tier 2
									2	Whole Chromosome	Gain	CNV Tier 2
									1	p	Gain	CNV Tier 2
				CTNNB1	NM_001904.3	c.68_97delGTCACTGGCAGCAACAGTCTTACCTGGACT	p.Ser23_Ser33delinsThr	0.17	3			2
									14	Whole Chromosome	Gain	CNV Tier 2
									19	Whole Chromosome	Gain	CNV Tier 2
									8	Whole Chromosome	Gain	CNV Tier 2
									6	q	LOH	CNV Tier 2
				KDR	NM_002253.2	c.2312C>T	p.Thr771Met	0.44	4			3
				MCL1	NM_021960.4	c.215A>G	p.Asp72Gly	0.62	1			3
									11	Whole Chromosome	Gain	CNV Tier 2
									10	Whole Chromosome	Gain	CNV Tier 2
									7	Whole Chromosome	Gain	CNV Tier 2
									17	Whole Chromosome	Gain	CNV Tier 2
									12	Whole Chromosome	Gain	CNV Tier 2
									20	Whole Chromosome	Gain	CNV Tier 2
									16	Whole Chromosome	Gain	CNV Tier 2
S22	Solid Tumor (Non-CNS)	Hepatoblastoma	Yes	ROS1	NM_002944.2	c.4858C>T	p.Leu1620Phe	0.46	6			3	No	No	No	No	No	No
				PIK3CG	NM_002649.3	c.1613C>T	p.Pro538Leu	0.46	7			3
									1	q	Gain	CNV Tier 2
				ROS1	NM_002944.2	c.1144T>C	p.Tyr382His	0.51	6			3
				GNAS	NM_000516.5	c.21dupT	p.Lys8*	0.06				3
				NOTCH2	NM_024408.3	c.4999G>A	p.Val1667Ile	0.79	1			3
									1	p	Loss	CNV Tier 2
S112	Solid Tumor (Non-CNS)	Other Intermediate tumors	No	HNF1A	NM_001306179.1	c.142G>A	p.E48K	0.44	12			3	No	No	No	No	No	No
				CTCF	NM_006565.3	c.559G>T	p.E187*	0.06	16			2
				FGFR3	NM_001163213.1	c.746C>G	p.S249C	0.08	4			2
				HIST1H1C	NM_005319.3	c.164G>T	p.S55I	0.054	6			3
				FGFR3	NM_001163213.1	c.1385C>T	p.P462L	0.482	4			3
				TERT	NM_198253.2	c.-124C>T		0.08	5			2
				FLT4	NM_182925.4	c.3145G>A	p.D1049N	0.471	5			3
S4	Solid Tumor (Non-CNS)	Carcinoma - Other	Yes	KAT6A-NCOA2								Fusion Tier 2	Yes	No	No	No	No	No
				AR	NM_000044.3	c.1036T>C	p.Ser346Pro	0.43	X			3
				DICER	NM_030621.4	c.3523A>G	p.Ile1175Val	0.5	14			3
L28	Liquid Tumor	HLH	Yes	RPL10	NM_006013.4	c.628C>T	p.Arg210Trp	0.11	X			3	No	No	No	No	No	No
				RTEL1	NM_016434.3	c.2983G>C	p.Asp995His	1	20			3
				EP300	NM_001429.3	c.586A>G	p.Ile196Val	0.46	22			3
				U2AF1	NM_006758.2	c.692C>T	p.Ser231Leu	0.06	21			3
L117a	Liquid Tumor	B-ALL		JAK2	NM_004972.3	c.2964C>G	p.Asn988Lys	0.48	9			3	No	No	No	No	No	No
L116b	Liquid Tumor	B-ALL	Yes	KDM6A	NM_021140.3	c.3900delG	p.Lys1301Serfs*6	0.05	X			3	No	No	No	No	No	No
				FBXW7	NM_001013415.1	c.3G>T	p.Met1?	0.05	4			3
				USH2A	NM_206933.2	c.9575G>T	p.Cys3192Phe	0.06	1			3
				ATRX	NM_000489.4	c.2255C>T	p.Thr752Ile	0.53	X			3
				DET1-RAF1								Fusion Tier 3
				USH2A	NM_206933.2	c.6612G>T	p.Met2204Ile	0.06	1			3
				NF1	NM_001042492.2	c.2432C>A	p.Thr811Asn	0.05	17			3
				ATRX	NM_000489.4	c.5857G>T	p.Glu1953*	0.05	X			3
				SETD2	NM_014159.6	c.2130G>T	p.Leu710Phe	0.06	3			3
				PTPN11	NM_002834.3	c.1468G>A	p.Val490Ile	0.05	12			3
				IKZF3	NM_012481.4	c.178G>T	p.Val60Leu	0.06	17			3
				PAX5	NM_016734.2	c.244G>A	p.Val82Ile	0.47	9			3
				RELN	NM_005045.3	c.2802G>T	p.Met934Ile	0.05	7			3
S126	Solid Tumor (Non-CNS)	Other Intermediate tumors	Yes	TSC2	NM_000548.3	c.3827C>T	p.S1276F	0.49	16			3	No	No	No	No	No	No
				PALB2	NM_024675.3	c.315G>C	p.E105D	0.46	16			3
				NOTCH2	NM_024408.3	c.6094C>A	p.H2032N	0.48	1			3
S137	Solid Tumor (Non-CNS)	Other Intermediate tumors	Yes	CD274	NM_014143.3	c.272A>G	p.Gln91Arg	0.43	9			3	Yes	No	No	No	Yes	No
									1	p	LOH	CNV Tier 2
				PBRM1	NM_018313.4	c.995G>T	p.Arg332Leu	0.45	3			3
				EPHA5					4	p	Loss	CNV Tier 2
									11	p	LOH	CNV Tier 2
				TFG-ROS1								Fusion Tier 2
				HGF					7	p	Loss	CNV Tier 2
L123a	Liquid Tumor	JMML	Yes						7	Whole Chromosome	Loss	CNV Tier 2	Yes	No	No	No	No	No
				TPMT	NM_000367.3	c.719A>G	p.Y240C	1				1B
				NRAS	NM_002524.3	c.37G>C	p.G13R	0.391				2
				CSF1R	NM_005211.3	c.1552G>A	p.V518M	0.502				3
				ASXL1	NM_015338.5	c.1429G>C	p.E477Q	0.474				3
				IKZF3	NM_001284514.1	c.22G>A	p.V8I	0.446				3
L55	Liquid Tumor	JMML	Yes	PTPN11	NM_002834.3	c.181G>T	p.Asp61Tyr	0.43	12			1A	Yes	No	No	No	No	Yes
				TBL1XR1-PIK3CA								Fusion Tier 2
L123b	Liquid Tumor	JMML	Yes	ASXL1	NM_015338.5	c.1429G>C	p.E477Q	0.483	20			3	Yes	No	No	No	No	No
				NRAS	NM_002524.3	c.37G>C	p.G13R	0.182	1			2
									7	Whole Chromosome	Loss	CNV Tier 2
				CSF1R	NM_005211.3	c.1552G>A	p.V518M	0.48	5			3
				TPMT	NM_000367.3	c.719A>G	p.Y240C	1	6			1B
				IKZF3	NM_001284514.1	c.22G>A	p.V8I	0.47	17			3
L62	Liquid Tumor	JMML	No	TPMT	NM_000367.3	c.460G>A	p.A154T	0.08	6			1B	Yes	No	No	No	No	No
				RTEL1	NM_001283009.1	c.1955T>C	p.M652T	0.36	20			3
				PTPN11	NM_002834.3	c.214G>A	p.A72T	0.41	12			2
				LYL1	NM_005583.4	c.656C>A	p.P219H	0.09	19			3
				SH2B3	NM_005475.2	c.804G>A	p.M268I	0.4	12			2
				TPMT	NM_000367.3	c.719A>G	p.Y240C	0.08	6			1B
				NF1	NM_001042492.2	c.7909C>T	p.R2637*	0.21	17			2
S139	Solid Tumor (Non-CNS)	Other Intermediate tumors	Yes	PIK3R2	NM_005027.3	c.1949G>T	p.S650I	0.48	19			3	No	No	No	No	No	No
				MAP2K2	NM_030662.3	c.976G>T	p.V326L	0.52	19			3
S25	Solid Tumor (Non-CNS)	Sarcoma - Other	Yes	TSC2	NM_000548.3	c.2887G>A	p.V963M	0.39	16			3	No	No	No	No	Yes	No
				MTAP-BRAF								Fusion Tier 2
				FGFR4	NM_213647.2	c.502G>A	p.V168I	0.4	5			3
				NOTCH1	NM_017617.3	c.4031C>T	p.T1344M	0.45	9			3
				JAK2	NM_004972.3	c.368G>T	p.W123L	0.06	9			3
				IGF1R	NM_000875.4	c.1849G>A	p.V617I	0.42	15			3
				MTAP-BRAF								Fusion Tier 2
L13	Liquid Tumor	AML	Yes	TPMT		c.719A>G	p.Y240C		6			1B	Yes	No	Yes	Yes	Yes	No
				TPMT	NM_000367.3	c.719A>G	p.Y240C	0.45	6			1B
				GATA2	NM_001145661.1	c.30G>A	p.W10*	0.182	3			2
				SETBP1	NM_015559.2	c.3790T>G	p.S1264A	0.51	18			3
				IDH2	NM_002168.3	c.419G>A	p.R140Q	0.49	15			2
				FLT3	NM_004119.2	c.1738_1788dup	p.Q580_E596dup	0.1	13			1A
				FLT3	NM_004119.2	c.1738_1788dup	p.Q580_E596dup	0.099				1A
S28	Solid Tumor (Non-CNS)	Other Benign	Yes						8	p	Gain	CNV Tier 2	Yes	Yes	No	No	No	No
S36	Solid Tumor (Non-CNS)	Other Benign	Yes	ARID1B	NM_020732.3	c.197A>G	p.Asn66Ser	0.56	6			3	Yes	No	No	No	No	No
				CTCF	NM_006565.3	c.623A>G	p.Lys208Arg	0.45	16			3
				ASXL1	NM_015338.5	c.2957A>G	p.Asn986Ser	0.47	20			3
				HMGA2-WIF1								Fusion Tier 2
				PDGFRA	NM_006206.4	c.1822G>A	p.Val608Ile	0.49	4			3
				FGF19	NM_005117.2	c.173G>T	p.Cys58Phe	0.05	11			3
S64	Solid Tumor (Non-CNS)	Other Benign	Yes	ATR	NM_001184.3	c.2776T>C	p.F926L	0.51	3			3	No	No	No	No	No	No
				TET2	NM_001127208.2	c.3583A>G	p.I1195V	0.5	4			3
				APC	NM_001127511.2	c.4282G>A	p.A1428T	0.49	5			3
				PBRM1	NM_018313.4	c.4192_4194delGTT	p.V1398del	0.41	3			3
B14	Brain Tumor	Low grade glioma	Yes	CTNNB1	NM_001904.3	c.1393A>G	p.I465V	0.45	3			3	Yes	No	Yes	Yes	No	No
				AKT1	NM_001014432.1	c.430C>T	p.R144C	0.46	14			3
				BRAF	NM_004333.4	c.1799T>A	p.V600E	0.12	7			1A
B15	Brain Tumor	Low grade glioma	No						17	p	LOH	CNV Tier 2	Yes	No	Yes	Yes	No	Yes
				HIST1H1C	NM_005319.3	c.511G>C	p.A171P	0.44	6			3
				CHEK2	NM_001005735.1	c.1262C>T	p.T421I	0.22	22			3
				PDGFRA	NM_006206.4	c.1154_1155delinsTT	p.K385I	0.38	4			2
				TP53	NM_001126114.2	c.693_705dupCATCCACTACAAC	p.Y236Hfs*8	0.4	17			2
				CSF1R	NM_005211.3	c.764A>T	p.N255I	0.5	5			3
									22	Whole Chromosome	Loss	CNV Tier 2
									4	p	Gain	CNV Tier 2
				RET	NM_020975.4	c.3112A>G	p.T1038A	0.46	10			3
									4	p	Loss	CNV Tier 2
B72	Brain Tumor	Low grade glioma	Yes	KDR	NM_002253.2	c.335C>T	p.Ser112Leu	0.43	4			3	No	No	No	No	No	No
				WHSC1	NM_133335.3	c.4043C>T	p.Pro1348Leu	0.51	4			3
				PBRM1	NM_018313.4	c.3877G>A	p.Glu1293Lys	0.43	3			3
				PIK3R1	NM_181523.2	c.485G>T	p.Arg162Leu	0.42	5			3
				CREBBP	NM_004380.2	c.6732G>A	p.Met2244Ile	0.45	16			3
B2	Brain Tumor	Low grade glioma	Yes	SUZ12	NM_015355.2	c.196G>A	p.A66T	0.324				3	Yes	No	Yes	Yes	No	No
				ARID1B	NM_020732.3	c.5015A>G	p.N1672S	0.486				3
				MAPK1	NM_002745.4	c.964G>A	p.E322K	0.067				2
				U2AF1	NM_001025204.1	c.473C>T	p.S158L	0.076				3
				CREBBP	NM_004380.2	c.6340G>A	p.G2114S	0.437				3
				BARD1	NM_001282543.1	c.289C>T	p.H97Y	0.53				3
				AKT3	NM_005465.4	c.447C>A	p.D149E	0.051				2
B93	Brain Tumor	Other	Yes						22	Whole Chromosome	LOH	CNV Tier 2	No	No	No	No	No	No
									9	Whole Chromosome	Loss	CNV Tier 2
				ST13-ROS1								Fusion Tier 2
				ROS1					6	p	Loss	CNV Tier 2
									X	Whole Chromosome	Loss	CNV Tier 2
				MUTYH	NM_012222.2	c.725G>A	p.Arg242His	0.49	1			2
				MSH6	NM_000179.2	c.1069G>A	p.Asp357Asn	0.49	2			3
S43	Solid Tumor (Non-CNS)	Germ Cell Tumor	Yes						12	p	Gain	CNV Tier 1A	No	No	No	No	No	Yes
									22	Whole Chromosome	LOH	CNV Tier 1A
				RPTOR	NM_020761.2	c.707C>T	p.S236L	0.458				3
				STAG2	NM_001042749.2	c.1544_1547delATAG	p.D515Gfs*6	0.399				2
				CIC	NM_001304815.1	c.6248C>T	p.P2083L	0.474				3
				FLT1	NM_002019.4	c.1310C>T		0.455				3
				IKBKE	NM_014002.3	c.1594G>T	p.D532Y	0.639				3
				WHSC1	NM_133334.2	c.1556-4C>T		0.075				3
				IRS2	NM_003749.2	c.1583C>T	p.P528L	0.474				3
									1	p	Loss	CNV Tier 1A
									X	Whole Chromosome	Gain	CNV Tier 1A
				NOTCH2	NM_024408.3	c.7223T>A	p.L2408H	0.476				3
									1	p	Gain	CNV Tier 1A
S53	Solid Tumor (Non-CNS)	Germ Cell tumors	Yes	SPEN	NM_015001.2	c.553G>A	p.Ala185Thr	0.46	1			3	No	No	No	No	No	No
									11	p	LOH	CNV Tier 2
				TSC2	NM_000548.4	c.4045G>A	p.Ala1349Thr	0.5	16			3
									12	p	LOH	CNV Tier 2
									3	p	LOH	CNV Tier 2
S46	Solid Tumor (Non-CNS)	Sarcoma - Other	Yes	ROS1	NM_002944.2	c.3080G>A	p.Gly1027Asp	0.44	6			3	Yes	No	No	No	No	No
				SETD2	NM_014159.6	c.5666T>C	p.Met1889Thr	0.51	3			3
				CDKN1B	NM_004064.4	c.482C>G	p.Ser161Cys	0.5	12			3
				NOTCH2	NM_024408.3	c.7039C>T	p.Arg2347Cys	0.48	1			3
									3	Whole Chromosome	Gain	CNV Tier 2
									2	Whole Chromosome	Gain	CNV Tier 2
									9	p	Loss	CNV Tier 2
S38	Solid Tumor (Non-CNS)	Carcinoma - Other	Yes	GNAS	NM_001077490.1	c.1112A>G	p.Q371R	0.11	20			3	Yes	Yes	No	No	Yes	No
				NTRK3	NM_001012338.2	c.1678C>G	p.L560V	0.59	15			3
									15	p	Gain	CNV Tier 2
									12	p	Gain	CNV Tier 2
				IL7R	NM_002185.2	c.152C>T	p.S51L	0.46	5			3
				FGFR3					4	p	Loss	CNV Tier 2
									22	Whole Chromosome	Loss	CNV Tier 2
				ETV6-NTRK3								Fusion Tier 1A
				FANCC	NM_000136.2	c.355_360delinsA	p.S119Nfs*8	0.47	9			2
				TGFBR2	NM_001024847.2	c.91T>G	p.S31A	0.56	3			3
									9	p	Loss	CNV Tier 2
									7	Whole Chromosome	Gain	CNV Tier 2
									3	Whole Chromosome	Gain	CNV Tier 2
				JMJD1C	NM_032776.2	c.1391C>T	p.S464L	0.5	10			3
L26	Liquid Tumor	MDS	Yes	MSH2	NM_000251.2	c.2197G>A	p.A733T	0.471				3	Yes	No	Yes	Yes	No	No
B4	Brain Tumor	Medulloblastoma	Yes						7	Whole Chromosome	Gain	CNV Tier 2	Yes	Yes	No	No	No	No
									6	Whole Chromosome	Loss	CNV Tier 2
									16	p	Loss	CNV Tier 2
									17	Whole Chromosome	Gain	CNV Tier 2
									4	Whole Chromosome	Gain	CNV Tier 2
				PIM1	NM_001243186.1	c.643G>C	p.E215Q	0.29				3
									14	Whole Chromosome	Loss	CNV Tier 2
									19	Whole Chromosome	Loss	CNV Tier 2
				KDM5A	NM_001042603.2	c.1787G>A	p.R596H	0.411				3
									10	Whole Chromosome	Loss	CNV Tier 2
				ATR	NM_001184.3	c.1904G>A	p.R635Q	0.45				3
B101b	Brain Tumor	Medulloblastoma	No						3	p	Gain	CNV Tier 2	Yes	No	Yes	Yes	No	No
			No	FBXW7	NM_033632.3	c.1394G>A	p.Arg465His	0.28	4			2
			No	KMT2C	NM_170606.2	c.6554C>T	p.Thr2185Ile	0.49	7			3
			No	TERT	NM_198253.2	c.-124C>T		0.51	5			2
			No	PRKAR1A	NM_002734.4	c.977A>T	p.Glu326Val	0.36	17			2
			No	ATM	NM_000051.3	c.3980T>G	p.Leu1327*	0.5	11			2
			No	EED	NM_003797.4	c.9G>T	p.Glu3Asp	0.51	11			3
			No	EPHA5	NM_004439.7	c.1043A>G	p.Asp348Gly	0.48	4			3
B57	Brain Tumor	Medulloblastoma	Yes						11	q	Loss	CNV Tier 2	Yes	No	Yes	Yes	No	No
				SMARCA4	NM_001128844.1	c.2461G>A	p.E821K	0.217				2
				APC	NM_000038.5	c.4906G>T	p.D1636Y	0.637				3
									7	Whole Chromosome	Gain	CNV Tier 1A
									3	p	Loss	CNV Tier 2
									11	Whole Chromosome	LOH	CNV Tier 1A
									11	p		CNV Tier 2
				JAK1	NM_002227.2	c.1951G>A	p.V651M	0.501	1			3
				TERT	NM_198253.2	c.3184G>A	p.A1062T		5			3
									8	Whole Chromosome	Gain	CNV Tier 1A
									5	Whole Chromosome	Gain	CNV Tier 1A
				APC	NM_001127511.1	c.4906G>T	p.D1636Y		5			3
									5	Whole Chromosome	Gain	CNV Tier 2
				SMARCA4	NM_001128844.1	c.2461G>A	p.E821K		19			3
									7	Whole Chromosome	Gain	CNV Tier 2
									6	Whole Chromosome		CNV Tier 2
									6	Whole Chromosome	LOH	CNV Tier 1A
B98	Brain Tumor	Medulloblastoma	Yes						14	Whole Chromosome	Gain	CNV Tier 2	Yes	No	Yes	Yes	No	Yes
									21	Whole Chromosome	Gain	CNV Tier 2
									5	Whole Chromosome	Gain	CNV Tier 2
									10	Whole Chromosome	Gain	CNV Tier 2
									12	Whole Chromosome	Gain	CNV Tier 2
									6	Whole Chromosome	Gain	CNV Tier 2
									X	Whole Chromosome	Gain	CNV Tier 2
									15	Whole Chromosome	Gain	CNV Tier 2
									4	Whole Chromosome	Gain	CNV Tier 2
				TNFAIP3	NM_006290.3	c.1081G>A	p.Glu361Lys	0.48	6			3
									19	Whole Chromosome	Gain	CNV Tier 2
									13	Whole Chromosome	Gain	CNV Tier 2
				RICTOR	NM_152756.4	c.962T>C	p.Met321Thr	0.68	5			3
									1	Whole Chromosome	Gain	CNV Tier 2
									3	Whole Chromosome	Gain	CNV Tier 2
				SMARCA4	NM_003072.3	c.3727C>T	p.Arg1243Trp	0.67	19			2
									17	Whole Chromosome	Gain	CNV Tier 2
				AXL	NM_021913.4	c.541G>T	p.Ala181Ser	0.35	19			3
				SMARCA4	NM_003072.3	c.3791C>T	p.Thr1264Met	0.32	19			3
									7	Whole Chromosome	Gain	CNV Tier 2
									8	Whole Chromosome	Gain	CNV Tier 2
									9	Whole Chromosome	Gain	CNV Tier 2
B30	Brain Tumor	Medulloblastoma	No						2	p	Loss	CNV Tier 2	Yes	No	Yes	Yes	No	Yes
									21	Whole Chromosome	Gain	CNV Tier 2
									9	p	Complex CNV	CNV Tier 2
				TP53	NM_001126114.2	c.637C>T	p.R213*	0.96	17			1A
				ATM	NM_000051.3	c.5975A>C	p.K1992T	0.51	11			3
				PTCH1				0.93	9			3
				KEAP1	NM_203500.1	c.1106T>C	p.V369A	0.5	19			3
									7	p	Gain	CNV Tier 2
				KDR	NM_002253.2	c.2312C>T	p.T771M	0.49	4			3
									3	p	Loss	CNV Tier 2
				TP53					17	p	Loss	CNV Tier 1A
				MEN1	NM_130803.2	c.1630G>A	p.A544T	0.17	11			3
				MYCN					2	p	Amplified	CNV Tier 2
				KRAS	NM_033360.3	c.535G>A	p.G179S	0.34	12			3
									12	p	Loss	CNV Tier 2
B12	Brain Tumor	Medulloblastoma	Yes	PALB2	NM_024675.3	c.2816T>G	p.L939W	0.473	16			3	Yes	No	No	No	No	No
				CDKN2B	NM_004936.3	c.256G>A	p.D86N	0.5	9			3
				APC	NM_001127511.1	c.3920T>A	p.I1307K	0.514	5			3
				MED12	NM_005120.2	c.6416G>A	p.R2139H	0.46	X			3
									1	q	LOH	CNV Tier 2
				RNF43	NM_017763.5	c.1914T>A	p.S638R	0.51	17			3
				ESR1	NM_001122742.1	c.805C>T	p.R269C	0.52	6			3
				MTOR	NM_004958.3	c.1870C>T	p.R624C	0.55	1			3
									1	p	LOH	CNV Tier 2
B101a	Brain Tumor	Medulloblastoma	Yes	ATM	NM_000051.3	c.3980T>G	p.Leu1327*	0.42	11			2	Yes	No	Yes	Yes	No	No
				EPHA5	NM_004439.7	c.1043A>G	p.Asp348Gly	0.51	4			3
				STAG2	NM_006603.4	c.899C>T	p.Ala300Val	0.05				3
				JMJD1C	NM_032776.2	c.5659G>T	p.Ala1887Ser	0.06	10			3
									9	Whole Chromosome	LOH	CNV Tier 2
									3	p	Gain	CNV Tier 2
				PTCH1	NM_000264.3	c.1360_1363delTGTC	p.Cys454*	0.41	9			2
				CDC73	NM_024529.4	c.471G>T	p.Leu157Phe	0.05	1			3
				TSHR	NM_000369.2	c.596G>T	p.Gly199Val	0.06	14			3
				SETD2	NM_014159.6	c.4988C>T	p.Thr1663Met	0.06	3			3
									4	p	Gain	CNV Tier 2
				BRAF	NM_004333.4	c.715C>T	p.Arg239*	0.06	7			3
				ROS1	NM_002944.2	c.3120delT	p.Pro1041Hisfs*39	0.06	6			3
				KMT2C	NM_170606.2	c.6554C>T	p.Thr2185Ile	0.49	7			3
				EED	NM_003797.4	c.9G>T	p.Glu3Asp	0.52	11			3
				CTCF	NM_006565.3	c.1342C>T	p.Arg448*	0.07	16			2
				SETD2	NM_014159.6	c.7111G>T	p.Val2371Leu	0.05	3			3
				KDM6A	NM_021140.3	c.3380delT	p.Leu1127Trpfs*3	0.06				3
				ATRX	NM_000489.4	c.6458G>A	p.Arg2153His	0.06				3
				JAK2	NM_004972.3	c.342C>A	p.Tyr114*	0.05	9			3
				BARD1	NM_000465.3	c.1352G>T	p.Gly451Val	0.07	2			3
				TERT	NM_198253.2	c.-124C>T		0.57	5			2
B27	Brain Tumor	Medulloblastoma	Yes	STAG2	NM_001042749.2	c.3133C>T	p.R1045*	0.88	X			2	Yes	No	Yes	Yes	No	No
				MLH1	NM_000249.3	c.977T>C	p.V326A	0.48	3			3
				ESR1	NM_001122742.1	c.805C>T	p.R269C	0.06	6			3
				RNF43	NM_017763.5	c.1606G>C	p.V536L	0.39	17			3
				CTNNB1	NM_001904.3	c.101G>A	p.G34E	0.43	3			1A
									6	Whole Chromosome	Loss	CNV Tier 1A
				APC	NM_001127511.1	c.7504G>A	p.G2502S	0.47	5			3
				MCL1	NM_021960.4	c.80G>A	p.G27D	0.49	1			3
				KIT	NM_000222.2	c.2806T>C	p.Y936H	0.51	4			3
				PIK3CA	NM_006218.2	c.1037T>A	p.V346E	0.67	3			3
B32	Brain Tumor	Medulloblastoma	Yes	MRE11A	NM_005591.3	c.1145G>C	p.Ser382Thr	0.41	11			3	Yes	No	Yes	Yes	No	Yes
				APC	NM_000038.5	c.3340C>T	p.Arg1114*	0.46	5			2
				APC	NM_000038.5	c.2995C>T	p.Gln999*	0.47	5			1B
									6	Whole Chromosome	Loss	CNV Tier 2
B31	Brain Tumor	Other	Yes						10	Whole Chromosome	LOH	CNV Tier 2	Yes	No	No	No	No	No
									8	Whole Chromosome	Gain	CNV Tier 2
									16	Whole Chromosome	LOH	CNV Tier 2
									12	Whole Chromosome	LOH	CNV Tier 2
									13	Whole Chromosome	LOH	CNV Tier 2
									15	Whole Chromosome	LOH	CNV Tier 2
									19	Whole Chromosome	LOH	CNV Tier 2
									7	Whole Chromosome	Gain	CNV Tier 2
									X	Whole Chromosome	LOH	CNV Tier 2
									5	Whole Chromosome	LOH	CNV Tier 2
									17	Whole Chromosome	LOH	CNV Tier 2
									11	Whole Chromosome	Gain	CNV Tier 2
									2	Whole Chromosome	Gain	CNV Tier 2
									9	Whole Chromosome	LOH	CNV Tier 2
				KMT2C	NM_170606.2	c.2335G>A	p.A779T	0.09	7			3
									1	Whole Chromosome	LOH	CNV Tier 2
									22	Whole Chromosome	LOH	CNV Tier 2
				SPEN	NM_015001.2	c.3116C>G	p.P1039R	0.09	1			3
				JMJD1C	NM_032776.2	c.1814C>T	p.A605V	0.082	10			3
									21	Whole Chromosome	LOH	CNV Tier 2
				SPEN	NM_015001.2	c.6534C>G	p.I2178M	0.9	1			3
									3	Whole Chromosome	LOH	CNV Tier 2
									18	Whole Chromosome	Gain	CNV Tier 2
									20	Whole Chromosome	Gain	CNV Tier 2
									14	Whole Chromosome	Gain	CNV Tier 2
									4	Whole Chromosome	LOH	CNV Tier 2
				ASXL1	NM_015338.5	c.2957A>G	p.N986S	0.48	20			3
									6	Whole Chromosome	LOH	CNV Tier 2
B87	Brain Tumor	Melanoma	No	SPEN	NM_015001.2	c.7180C>T	p.Pro2394Ser	0.47	1			3	No	No	No	No	No	No
				NOTCH1	NM_017617.4	c.6980G>A	p.Arg2327Gln	0.39	9			3
				TNFRSF14	NM_003820.3	c.326G>C	p.Arg109Pro	0.44	1			3
				PBRM1	NM_018313.4	c.1462G>T	p.Ala488Ser	0.42	3			3
B11	Brain Tumor	Meningioma	Yes	ATRX	NM_000489.4	c.1074dupA	p.L359Tfs*3	0.09	X			2	Yes	No	Yes	Yes	Yes	Yes
									16	p	Loss	CNV Tier 2
									6	p	Loss	CNV Tier 2
									1	p	Loss	CNV Tier 2
				PTPN11					12	p	Loss	CNV Tier 2
									3	p	Gain	CNV Tier 2
									1	q	Gain	CNV Tier 2
									22	Whole Chromosome	Loss	CNV Tier 2
				NF2	NM_181832.2	c.564delT	p.T189Lfs*20	0.78	22			2
B86	Brain Tumor	Meningioma	No	NF2	NM_000268.3	c.114+1G>A		0.37	22			2	Yes	No	Yes	Yes	No	Yes
				RAD50	NM_005732.3	c.1534G>T	p.Ala512Ser	0.51	5			3
				NF2					22	Whole Chromosome	Loss	CNV Tier 2
									1	p	Gain	CNV Tier 2
				NOTCH1	NM_017617.4	c.6236T>G	p.Val2079Gly	0.06	9			3
				CD274	NM_014143.3	c.13G>C	p.Ala5Pro	0.45	9			3
				IRF4	NM_002460.3	c.604G>A	p.Gly202Ser	0.41	6			3
				INPP4B	NM_003866.2	c.2262A>C	p.Gln754His	0.41	4			3
S40	Solid Tumor (Non-CNS)	Sarcoma - Other	Yes	NF2	NM_181832.2	c.1439C>A	p.T480K	0.465				3	No	No	No	No	No	No
				AR	NM_000044.3	c.1415_1420dupGCGGCG	p.G472_G473dup	0.332				3
S52	Solid Tumor (Non-CNS)	Other Intermediate tumors	Yes	GNAS	NM_080425.3	c.1877C>A	p.Pro626His	0.52	20			3	No	No	No	No	No	Yes
									1	p	Gain	CNV Tier 2
									2	p	Gain	CNV Tier 2
									8	Whole Chromosome	LOH	CNV Tier 2
									19	Whole Chromosome	Loss	CNV Tier 2
				BRCA2	NM_000059.3	c.5946delT	p.Ser1982fs	0.4	13			2
									17	Whole Chromosome	Gain	CNV Tier 2
				SMO	NM_005631.4	c.64_69dupCTGCTG	p.Leu22_Leu23dup	0.24	7			3
									7	Whole Chromosome	Gain	CNV Tier 2
				TERT					5	p	Loss	CNV Tier 2
S80	Solid Tumor (Non-CNS)	Germ Cell Tumor	Yes	ABL1	NM_005157.5	c.265C>T	p.Arg89Trp	0.05	9			3	Yes	No	No	No	No	No
				NF1	NM_001042492.2	c.12C>A	p.His4Gln	0.06	17			3
				RAD50	NM_005732.3	c.3443G>A	p.Arg1148His	0.05	5			3
				KDM5C	NM_004187.3	c.4015G>T	p.Gly1339Cys	0.08				3
				AXL	NM_021913.4	c.1129C>T	p.Pro377Ser	0.05	19			3
				CBL	NM_005188.3	c.1337delG	p.Gly446Glufs*24	0.05	11			3
				MRE11A	NM_005591.3	c.1294C>A	p.Leu432Ile	0.06	11			3
				CTNNB1	NM_001904.3	c.1723_1728dupGGAGCC	p.Gly575_Ala576dup	0.09	3			3
				VHL	NM_000551.3	c.210G>T	p.Glu70Asp	0.05	3			3
				ARID1A	NM_006015.4	c.6527_6528delAG	p.Gln2176Argfs*48	0.22	1			2
				MLH1	NM_000249.3	c.954C>A	p.His318Gln	0.44	3			3
				CHEK2	NM_007194.3	c.1008G>A	p.Gln336Gln	0.36	22			3
				MEF2B	NM_001145785.1	c.944C>G	p.Pro315Arg	0.53	19			3
				ATRX	NM_000489.4	c.6701_6702delAT	p.Thr2235Hisfs*10	0.07				2
				IGF1R	NM_000875.4	c.1670C>T	p.Pro557Leu	0.05	15			3
				RICTOR	NM_152756.4	c.4933delC	p.Gln1645Lysfs*57	0.06	5			2
				ROS1	NM_002944.2	c.6218delT	p.Met2073Serfs*17	0.06	6			3
				CIC	NM_015125.4	c.305G>A	p.Cys102Tyr	0.47	19			3
				SPEN	NM_015001.2	c.6928C>T	p.His2310Tyr	0.45	1			3
				PIK3CA	NM_006218.2	c.1630_1631delAC	p.Thr544*	0.06	3			3
				DOT1L	NM_032482.2	c.4144G>A	p.Glu1382Lys	0.05	19			3
				ALK	NM_004304.4	c.69G>A	p.Met23Ile	0.06	2			3
									12	p	Gain	CNV Tier 2
				EED	NM_003797.4	c.830C>A	p.Ser277Tyr	0.07	11			3
				ROS1	NM_002944.2	c.4882G>A	p.Gly1628Arg	0.05	6			3
				TSHR	NM_000369.2	c.152C>T	p.Pro51Leu	0.46	14			3
L73	Liquid Tumor	MDS	Yes	EP300	NM_001429.3	c.3591-6C>T		0.49	22			3	No	No	Yes	No	No	No
				ETV6					12	p	Loss	CNV Tier 2
				ETV6	NM_001987.4	c.191_192dupAT	p.D65Mfs*3	0.05	12			2
				SETBP1	NM_015559.2	c.2602G>A	p.D868N	0.06	18			2
									7	Whole Chromosome	Loss	CNV Tier 2
				CBL	NM_005188.3	c.1753C>T	p.R585C	0.5	11			3
				KMT2D	NM_003482.3	c.2261C>T	p.P754L	0.52	12			3
S87	Solid Tumor (Non-CNS)	Sarcoma - Other	No						9	p	Loss	CNV Tier 1A	Yes	No	Yes	Yes	No	Yes
				NF1					17	p	Loss	CNV Tier 1A
				U2AF1	NM_001025204.1	c.473C>T	p.S158L	0.09	21			3
				ERBB4	NM_005235.2	c.941A>C	p.E314A	0.16	2			3
				NF1	NM_001042492.2	c.1278G>A	p.W426*	0.52	17			1A
S44	Solid Tumor (Non-CNS)	Carcinoma - Other	Yes	CRTC1-MAML2								Fusion Tier 1A	Yes	No	No	No	No	No
									19	p	Gain	CNV Tier 2
				SPEN	NM_015001.2	c.9619A>T	p.Ser3207Cys	0.43	1			3
				ARID1A	NM_006015.4	c.6854C>T	p.Ser2285Leu	0.2	1			3
				PRDM1	NM_001198.3	c.2459T>C	p.Val820Ala	0.43	6			3
				PDGFRB	NM_002609.3	c.343C>T	p.Arg115Trp	0.48	5			3
				MPL	NM_005373.2	c.117G>T	p.Lys39Asn	0.39	1			2
				RET	NM_020975.4	c.1529C>T	p.Ala510Val	0.39	10			3
				SPEN	NM_015001.2	c.6067G>A	p.Val2023Met	0.42	1			3
				EPHA5	NM_004439.7	c.1726G>T	p.Ala576Ser	0.48	4			3
				CIC	NM_001304815.1	c.2537C>T	p.Thr846Ile	0.48	19			3
S6	Solid Tumor (Non-CNS)	Carcinoma - Other	Yes	NOTCH1	NM_017617.4	c.3835C>T	p.Arg1279Cys	0.48	9			3	Yes	No	No	No	No	No
				EPHB1	NM_004441.4	c.1090C>T	p.Arg364Trp	0.5	3			3
				FGFR4	NM_002011.4	c.1423G>A	p.Glu475Lys	0.49	5			3
				CRTC1-MAML2								Fusion Tier 1A
S57	Solid Tumor (Non-CNS)	Carcinoma - Other	Yes	IRF4	NM_002460.3	c.1180C>G	p.P394A	0.42	6			3	Yes	No	No	No	No	No
				NOTCH1	NM_017617.3	c.527G>A	p.R176Q	0.46	9			3
				CRTC1-MAML2								Fusion Tier 1A
				FBXW7	NM_033632.3	c.45_46insCCT	p.T15_G16insP	0.44	4			3
				TP63	NM_003722.4	c.1127G>A	p.R376H	0.51	3			3
L90	Liquid Tumor	AML	Yes	KIT	NM_000222.2	c.1486G>A	p.D496N	0.49	4			3	Yes	No	No	No	No	No
				USH2A	NM_206933.2	c.13477C>T	p.R4493C	0.48	1			3
									21	Whole Chromosome	Gain	CNV Tier 1B
				JAK2	NM_004972.3	c.2082C>G	p.F694L	0.22	9			3
				SUZ12	NM_015355.3	c.1150_1151delAG	p.L385Pfs*10	0.32	17			2
									8	Whole Chromosome	Gain	CNV Tier 2
				CCND3	NM_001760.4	c.23G>A	p.G8D	0.48	6			3
				CTCF	NM_006565.3	c.1640_1650delinsT	p.D547Vfs*34	0.17	16			2
S123	Solid Tumor (Non-CNS)	Sarcoma - Other	Yes						10	p	Loss	CNV Tier 2	No	No	No	No	Yes	No
									15	p	Loss	CNV Tier 2
									11	p	LOH	CNV Tier 2
									5	p	Loss	CNV Tier 2
				TFG-NTRK3								Fusion Tier 2
									3	p	Loss	CNV Tier 2
									9	p	Loss	CNV Tier 2
									7	p	Gain	CNV Tier 2
S39	Solid Tumor (Non-CNS)	Sarcoma - Other	Yes	FANCA	NM_000135.2	c.1304G>A	p.Arg435His	0.43	16			3	Yes	No	No	No	No	No
				FUS-VEZF1								Fusion Tier 2
									22	Whole Chromosome	Loss	CNV Tier 2
									17	p	Loss	CNV Tier 2
				GRIN2A	NM_000833.4	c.2663C>T	p.Thr888Met	0.45	16			3
									21	Whole Chromosome	Loss	CNV Tier 2
				RICTOR	NM_152756.4	c.747A>T	p.Glu249Asp	0.51	5			3
S129	Solid Tumor (Non-CNS)	Neuroblastic Tumor	No	BLM	NM_001287246.1	c.11T>C	p.V4A	0.355				3	No	No	Yes	No	Yes	Yes
				ROS1					6	q	Loss	CNV Tier 1A
				BRD4	NM_058243.2	c.3054G>C	p.Q1018H	0.084				3
				ALK	NM_004304.3	c.3735C>A	p.F1245L	0.314				2
				MTOR	NM_004958.3	c.5930C>A	p.T1977K	0.885				2
									2	p	Gain	CNV Tier 1A
									17	q	Gain	CNV Tier 1A
				TOP1	NM_003286.2	c.887A>G	p.N296S	0.419				3
				JAK2	NM_004972.3	c.3158A>G	p.K1053R	0.522				3
									4	q	Loss	CNV Tier 1A
				KDR	NM_002253.2	c.3262G>A	p.V1088I	0.053				3
									4	p		CNV Tier 1A
				JMJD1C	NM_032776.2	c.5276G>A	p.R1759Q	0.089				3
				AXIN1	NM_003502.3	c.388T>G	p.C130G	0.472				3
				ROS1	NM_002944.2	c.1895C>A	p.T632N	0.95				3
				NTRK1	NM_002529.3	c.940C>T	p.R314C	0.529				3
									1	p	Loss	CNV Tier 1A
				MYCN					2	p	Amplified	CNV Tier 1A
									10	q	Loss	CNV Tier 1A
S146a	Solid Tumor (Non-CNS)	Neuroblastic Tumor	Yes	DNMT3A					2	p	Loss	CNV Tier 1A	Yes	No	Yes	Yes	No	No
				NF1	NM_001042492.2	c.5513C>G	p.S1838C	0.451				3
									2	q	Loss	CNV Tier 1A
				EPHB1	NM_004441.4	c.2942C>T	p.T981M	0.445				3
				CTNNB1	NM_001904.3	c.906A>C	p.Q302H	0.471				3
				PALB2	NM_024675.3	c.3385G>T	p.A1129S	0.508				3
									2	p	Amplified	CNV Tier 1A
				MED12	NM_005120.2	c.130G>A	p.G44S	0.944				2
S63	Solid Tumor (Non-CNS)	Neuroblastic Tumor	Yes						17	Whole Chromosome	Gain	CNV Tier 1A	Yes	No	No	No	No	No
									14	Whole Chromosome	Gain	CNV Tier 1A
									5	Whole Chromosome	Gain	CNV Tier 1A
									10	Whole Chromosome	LOH	CNV Tier 1A
				PTEN	NM_001304718.1	c.44-3C>G		0.863				3
				BRIP1	NM_032043.2	c.1045G>A	p.A349T	0.435				3
				KDM6A	NM_001291415.1	c.2582C>T	p.T861I	0.607				3
				FANCA	NM_001286167.1	c.1874G>C	p.C625S	0.377				3
				KEAP1	NM_203500.1	c.1612G>A	p.D538N	0.659				3
									19	Whole Chromosome	Gain	CNV Tier 1A
									18	Whole Chromosome	Gain	CNV Tier 1A
									1	Whole Chromosome	Gain	CNV Tier 1A
									4	Whole Chromosome	Gain	CNV Tier 1A
									11	Whole Chromosome	Gain	CNV Tier 1A
				PDGFRB	NM_002609.3	c.2137G>A	p.A713T	0.343				3
									8	Whole Chromosome	Gain	CNV Tier 1A
									15	Whole Chromosome	Gain	CNV Tier 1A
									7	Whole Chromosome	Gain	CNV Tier 1A
									13	Whole Chromosome	Gain	CNV Tier 1A
									12	Whole Chromosome	Gain	CNV Tier 1A
									21	Whole Chromosome	Gain	CNV Tier 1A
									X	Whole Chromosome	Gain	CNV Tier 1A
									20	Whole Chromosome	Gain	CNV Tier 1A
				CARD11	NM_032415.5	c.2641A>G	p.S881G	0.345				3
									2	Whole Chromosome	Gain	CNV Tier 1A
									22	Whole Chromosome	Gain	CNV Tier 1A
									6	Whole Chromosome	Gain	CNV Tier 1A
				ARID1B	NM_020732.3	c.2405T>C	p.M802T	0.602				3
S113	Solid Tumor (Non-CNS)	Neuroblastic Tumor	Yes	PIM1	NM_002648.3	c.469C>T	p.His157Tyr	0.46	6			3	Yes	No	Yes	Yes	No	No
				RB1	NM_000321.2	c.764G>A	p.Arg255Gln	0.42	13			3
				EPHA3	NM_005233.5	c.1340G>A	p.Arg447Gln	0.49	3			3
				ESR1	NM_001122742.1	c.805C>T	p.Arg269Cys	0.44	6			3
									X	Whole Chromosome	Loss	CNV Tier 1A
				KIT	NM_000222.2	c.872A>G	p.Tyr291Cys	0.47	4			3
				BRCA1	NM_007294.3	c.4054G>C	p.Glu1352Gln	0.42	17			3
				TP63	NM_003722.4	c.85T>G	p.Phe29Val	0.5	3			3
S97	Solid Tumor (Non-CNS)	Neuroblastic Tumor	Yes						11	Whole Chromosome	Gain	CNV Tier 1A	Yes	No	Yes	Yes	Yes	No
									13	Whole Chromosome	Gain	CNV Tier 1A
									7	Whole Chromosome	Gain	CNV Tier 1A
									20	Whole Chromosome	Gain	CNV Tier 1A
				CDKN1B	NM_004064.4	c.215G>A	p.Gly72Asp	0.31	12			3
									10	Whole Chromosome	Gain	CNV Tier 1A
									8	Whole Chromosome	Gain	CNV Tier 1A
									12	Whole Chromosome	Gain	CNV Tier 1A
									4	Whole Chromosome	Gain	CNV Tier 1A
									3	Whole Chromosome	Gain	CNV Tier 1A
									2	Whole Chromosome	Gain	CNV Tier 1A
									21	Whole Chromosome	Gain	CNV Tier 1A
									14	Whole Chromosome	LOH	CNV Tier 1A
									16	Whole Chromosome	Gain	CNV Tier 1A
									6	Whole Chromosome	Gain	CNV Tier 1A
				ALK	NM_004304.4	c.3824G>A	p.Arg1275Gln	0.27	2			2
									22	Whole Chromosome	Gain	CNV Tier 1A
									17	Whole Chromosome	Gain	CNV Tier 1A
									18	Whole Chromosome	Gain	CNV Tier 1A
									5	Whole Chromosome	Gain	CNV Tier 1A
									1	Whole Chromosome	Gain	CNV Tier 1A
									15	Whole Chromosome	Gain	CNV Tier 1A
S8	Solid Tumor (Non-CNS)	Neuroblastic Tumor	Yes	KMT2C	NM_170606.2	c.2386A>G	p.Met796Val	0.07	7			3	Yes	No	Yes	Yes	No	Yes
									17	p	Gain	CNV Tier 1A
				APC	NM_000038.5	c.3920T>A	p.Ile1307Lys	0.46	5			2
				MYCN					2	p	Gain	CNV Tier 1A
				NRAS	NM_002524.4	c.290+5T>G						3
									1	p	Gain	CNV Tier 1A
				CIC	NM_015125.4	c.3049C>G	p.Leu1017Val	0.46	19			3
									1	p	Loss	CNV Tier 1A
				IKBKE	NM_014002.3	c.1412G>A	p.Ser471Asn	0.56	1			3
									17	p	LOH	CNV Tier 1A
S94	Solid Tumor (Non-CNS)	Neuroblastic Tumor	Yes	NOTCH2	NM_024408.3	c.7223T>A	p.L2408H	0.477				3	Yes	No	Yes	Yes	No	No
				ARID1B	NM_020732.3	c.1040C>G	p.A347G	0.052				3
				CDH1	NM_004360.3	c.808T>G	p.S270A	0.434				3
				MYCN					2	p	Amplified	CNV Tier 1A
									1	p	Loss	CNV Tier 1A
				EPHA3	NM_005233.5	c.2218A>C	p.M740L	0.406				3
				KRAS	NM_033360.3	c.565A>C	p.M189L	0.389				3
				STAG2					X	q	Loss	CNV Tier 1A
									11	q	Gain	CNV Tier 1A
									10	q	Loss	CNV Tier 1A
									17	q	Gain	CNV Tier 1A
				CRLF2	NM_022148.3	c.702A>C	p.L234F	0.42				3
S86	Solid Tumor (Non-CNS)	Neuroblastic Tumor	No	GNAQ	NM_002072.4	c.938T>G	p.F313C	0.383				3	Yes	No	Yes	Yes	Yes	No
									3	p	Loss	CNV Tier 1A
									17	p	Gain	CNV Tier 1A
				MTOR	NM_004958.3	c.4448G>T	p.C1483F	0.291				2
				NTRK2	NM_006180.4	c.1447C>T	p.P483S	0.364				3
				CDKN2A	NM_001195132.1	c.223C>T	p.P75S	0.075				3
				RARA	NM_001024809.3	c.25G>A	p.G9S	0.058				3
				ARAF	NM_001256196.1	c.1616G>A	p.S539N	0.348				3
				RNF43	NM_017763.5	c.1792G>A	p.V598I	0.214				3
				CARD11	NM_032415.5	c.7+1G>A		0.256				3
				PBRM1	NM_018313.4	c.2932_2934delGTC	p.V978del	0.643				3
				MSH6	NM_000179.2	c.1730G>A	p.R577H	0.492				3
				RNF43	NM_017763.5	c.688G>A	p.D230N	0.179				3
				BCOR	NM_001123385.1	c.3529A>T	p.N1177Y	0.339				3
				SDHA	NM_001294332.1	c.469T>C	p.Y157H	0.347				3
				MAP3K1	NM_005921.1	c.3130C>T	p.P1044S	0.373				3
				FANCA	NM_001286167.1	c.1309G>A	p.A437T	0.238				3
				FANCC	NM_000136.2	c.661G>A	p.E221K	0.369				3
				ROS1	NM_002944.2	c.3626T>A	p.L1209*	0.473				3
				SETD2	NM_014159.6	c.6034C>T	p.L2012F	0.567				3
				PALB2	NM_024675.3	c.3301C>T	p.L1101F	0.381				3
									9	p	Loss	CNV Tier 1A
				BCORL1	NM_021946.4	c.1290G>A	p.M430I	0.399				3
				KMT2A	NM_001197104.1	c.11578G>T	p.E3860*	0.696				2
				BRAF	NM_004333.4	c.144G>C	p.W48C	0.225				3
				KMT2C	NM_170606.2	c.4937G>A	p.G1646D	0.25				3
									11	p	Loss	CNV Tier 1A
				TSC1	NM_000368.4	c.1658C>T	p.T553I	0.333				3
				BCORL1	NM_021946.4	c.1947delC	p.V650Cfs*45	0.303				2
				SDHD	NM_001276506.1	c.203G>A	p.S68N	0.553				3
S116	Solid Tumor (Non-CNS)	Neuroblastic Tumor	No	TERT	NM_198253.2	c.-196A>C		0.181				3	Yes	No	Yes	Yes	No	No
				MLL					11	q	Loss	CNV Tier 1A
				NOTCH1					9	q	Loss	CNV Tier 1A
				KMT2C	NM_170606.2	c.2722G>T	p.G908C	0.103				3
									11	p	Amplified	CNV Tier 1A
									2	p	Amplified	CNV Tier 1A
				MRE11A	NM_005590.3	c.1475C>A	p.A492D	0.259				3
				ATM					11	q	Loss	CNV Tier 1A
				TSC1	NM_000368.4	c.2722C>T	p.R908W	0.946				3
				PTPN11	NM_002834.3	c.1289G>A	p.S430N	0.297				3
									17	p	Gain	CNV Tier 1A
									X/Y	p	Loss	CNV Tier 1A
S133	Solid Tumor (Non-CNS)	Neuroblastic Tumor	No	GATA3	NM_001002295.1	c.365T>C	p.I122T	0.49	10			3	Yes	No	Yes	Yes	No	No
									16	p	Gain	CNV Tier 1A
				TP63	NM_003722.4	c.977C>A	p.T326N	0.46	3			3
									19	Whole Chromosome	Complex CNV	CNV Tier 1A
				MYCN					2		Amplified	CNV Tier 1A
									9	Whole Chromosome	Gain	CNV Tier 1A
				ESR1					6	q	Loss	CNV Tier 1A
									2	p	Gain	CNV Tier 1A
									6	p	Gain	CNV Tier 1A
									1	p	Loss	CNV Tier 1A
									17	p	Gain	CNV Tier 1A
									5	Whole Chromosome	Gain	CNV Tier 1A
				ATR	NM_001184.3	c.4569A>T	p.K1523N	0.51	3			3
									8	p	Loss	CNV Tier 1A
				CHEK2	NM_001005735.1	c.636T>G	p.F212L	0.49	22			3
S146b	Solid Tumor (Non-CNS)	Neuroblastic Tumor	No	PALB2	NM_024675.3	c.3385G>T	p.A1129S	0.48	16			3	Yes	No	Yes	Yes	Yes	No
				MYCN					2	p	Amplified	CNV Tier 1A
				CTNNB1	NM_001904.3	c.906A>C	p.Q302H	0.49	3			3
				NF1	NM_001042492.2	c.5513C>G	p.S1838C	0.5	17			3
				ALK	NM_004304.4	c.3522C>A	p.F1174L	0.11	2			2
S124	Solid Tumor (Non-CNS)	Neuroblastic Tumor	Yes	PPP2R1A					19	q	Loss	CNV Tier 2	Yes	No	Yes	Yes	No	No
				KMT2C	NM_170606.2	c.2926G>A	p.A976T	0.07	7			3
									6	Whole Chromosome	Gain	CNV Tier 2
									15	Whole Chromosome	Loss	CNV Tier 2
									16	p	Loss	CNV Tier 2
				KMT2A	NM_001197104.1	c.3509G>C	p.C1170S	0.39	11			3
				HIST1H1C	NM_005319.3	c.14C>T	p.A5V	0.59	6			3
									17	p	Gain	CNV Tier 2
									12	Whole Chromosome	Gain	CNV Tier 2
				PHOX2B					4	p	Loss	CNV Tier 2
				ATRX					X	q	Loss	CNV Tier 2
									3	p	Loss	CNV Tier 2
									7	p	Gain	CNV Tier 2
S150a	Solid Tumor (Non-CNS)	Neuroblastic Tumor	Yes						9	Whole Chromosome	LOH	CNV Tier 1A	Yes	No	Yes	Yes	Yes	Yes
									4	Whole Chromosome	Gain	CNV Tier 1A
				MYCN					2	p	Amplified	CNV Tier 1A
									8	Whole Chromosome	Gain	CNV Tier 1A
				ALK					2	p	Gain	CNV Tier 1A
									17	p	Gain	CNV Tier 1A
				U2AF1	NM_001025204.1	c.473C>T	p.S158L	0.05	21			2
									6	Whole Chromosome	Loss	CNV Tier 1A
									19	p	Gain	CNV Tier 1A
				TP53	NM_001126114.2	c.404G>T	p.C135F	0.77	17			2
									10	Whole Chromosome	LOH	CNV Tier 1A
									11	Whole Chromosome	Gain	CNV Tier 1A
									15	Whole Chromosome	Loss	CNV Tier 1A
									19	p	Loss	CNV Tier 1A
									5	p	Gain	CNV Tier 1A
									21	Whole Chromosome	Gain	CNV Tier 1A
									7	Whole Chromosome	Gain	CNV Tier 1A
									22	Whole Chromosome	Gain	CNV Tier 1A
									3	Whole Chromosome	Gain	CNV Tier 1A
				ERBB3	NM_001982.3	c.1721C>T	p.A574V	0.44	12			3
									1	Whole Chromosome	Gain	CNV Tier 1A
									12	Whole Chromosome	Gain	CNV Tier 1A
				TP53					17	p	Loss	CNV Tier 1A
									X	Whole Chromosome	Loss	CNV Tier 1A
									20	Whole Chromosome	Gain	CNV Tier 1A
				INPP4B	NM_003866.2	c.652G>C	p.V218L	0.24	4			3
S41	Solid Tumor (Non-CNS)	Neuroblastic Tumor	Yes						11	Whole Chromosome	Loss	CNV Tier 1A	Yes	No	Yes	Yes	No	No
									17	Whole Chromosome	Complex CNV	CNV Tier 1A
									2	Whole Chromosome	Gain	CNV Tier 1A
									6	Whole Chromosome	Gain	CNV Tier 1A
									21	Whole Chromosome	LOH	CNV Tier 1A
									10	Whole Chromosome	Complex CNV	CNV Tier 1A
									15	Whole Chromosome	Gain	CNV Tier 1A
									18	Whole Chromosome	Gain	CNV Tier 1A
									16	Whole Chromosome	Complex CNV	CNV Tier 1A
									7	Whole Chromosome	Complex CNV	CNV Tier 1A
									12	Whole Chromosome	Gain	CNV Tier 1A
									5	Whole Chromosome	Complex CNV	CNV Tier 1A
									X	Whole Chromosome	Gain	CNV Tier 1A
									20	Whole Chromosome	Complex CNV	CNV Tier 1A
									9	Whole Chromosome	Loss	CNV Tier 1A
									14	Whole Chromosome	Loss	CNV Tier 1A
									8	Whole Chromosome	Loss	CNV Tier 1A
				INPP4B	NM_003866.2	c.1862C>T	p.T621M	0.76	4			3
									4	Whole Chromosome	Gain	CNV Tier 1A
				MSH2	NM_000251.2	c.382C>G	p.L128V	0.42	2			3
									1	Whole Chromosome	Gain	CNV Tier 1A
									22	Whole Chromosome	Gain	CNV Tier 1A
									13	Whole Chromosome	Gain	CNV Tier 1A
S61	Solid Tumor (Non-CNS)	Neuroblastic Tumor	No	NTRK3	NM_002530.3	c.922G>T	p.Val308Leu	0.46	15			3	No	No	Yes	Yes	No	No
				JAK3	NM_000215.3	c.23C>T	p.Thr8Met	0.52	19			3
S150b	Solid Tumor (Non-CNS)	Neuroblastic Tumor	Yes	ERBB3	NM_001982.3	c.1721C>T	p.Ala574Val	0.37	12			3	Yes	No	Yes	Yes	Yes	Yes
									20	Whole Chromosome	Gain	CNV Tier 1A
				TP53					17	p	Loss	CNV Tier 1A
									5	p	Gain	CNV Tier 1A
									12	Whole Chromosome	Gain	CNV Tier 1A
									4	Whole Chromosome	Gain	CNV Tier 1A
				U2AF1	NM_006758.2	c.692C>T	p.Ser231Leu	0.06	21			3
									3	Whole Chromosome	Gain	CNV Tier 1A
									8	Whole Chromosome	Gain	CNV Tier 1A
				MYCN					2	p	Amplified	CNV Tier 1A
									19	p	Gain	CNV Tier 1A
									17	p	Gain	CNV Tier 1A
									9	Whole Chromosome	LOH	CNV Tier 1A
				TP63	NM_003722.4	c.1904G>A	p.Gly635Asp	0.05	3			3
									15	Whole Chromosome	Loss	CNV Tier 1A
									6	Whole Chromosome	Loss	CNV Tier 1A
				TP53	NM_000546.5	c.404G>T	p.Cys135Phe	0.98	17			2
									X	Whole Chromosome	Loss	CNV Tier 1A
									1	Whole Chromosome	Gain	CNV Tier 1A
									21	Whole Chromosome	Gain	CNV Tier 1A
[truncated: 1,672 more rows]

## Sheet: Table S9
Study ID	Category	Initial Diagnosis	Diagnosis Change	Key Genomic Finding
B103a	CNS	Anaplastic Astrocytoma WHO III	Diffuse midline glioma, K27M mutant	H3F3A K27M
B4	CNS	Primative Malignant tumor, expressing synaptophysin	Medulloblastoma	+4, -6, -10, -14, -16p, +17, -19
B59	CNS	Medulloblastoma	Ependymoma, congenital, anaplastic	YAP1-MAML2 fusion
L107	Leukemia/Lymphoma	Acute Promyelocytic Leukemia	AML	No fusions; -16q, +21, WT1 p.P250Sfs*48, JAK2 p.E846D
L111	Leukemia/Lymphoma	Acute Leukemia	B-ALL with KMT2A rearrangement	KMT2A-MLLT3 fusion
L46	Leukemia/Lymphoma	B-lymphoblastic leukemia	Ph-like ALL	EPOR-IGH fusion
L64	Leukemia/Lymphoma	Normocellular marrow with dysmegakaryopoiesis	Myelodysplastic syndrome	-7
S147b	Solid Tumor	Malignant spindle cell tumor	Spindle cell sarcoma with NTRK3 fusion	RBPMS-NTRK3 fusion
S149	Solid Tumor	Plexiform neurofibroma	Peripheral nerve tumor, KRAS mutant	KRAS p.G12D
S28	Solid Tumor	Intramuscular Lipoma	Lipoblastoma	partial 8p gain (~4 copies)
S38	Solid Tumor	Mucoepidermoid carcinoma	Mamary Analogue Secretory Carcinoma	ETV6-NTRK3 fusion
S56	Solid Tumor	Atypical Ewing Sarcoma	Sclerosing epitheliod fibrosarcoma	EWSR1-CREB3L3 fusion
